# Supplementary material for: A π-extended β-diketiminate ligand via a templated Scholl approach
Source: Chem Commun (Camb). 2024 Jun 6;60(52):6663–6. doi: 10.1039/d4cc01627k (PMC11198738; doi:10.1039/d4cc01627k)
Supplement: CC-060-D4CC01627K-s002 [file CC-060-D4CC01627K-s002.cif]

# Electronic Supplementary Material (ESI) for ChemComm.
# This journal is © The Royal Society of Chemistry 2024

####################################################################### 
# 
# This file contains crystal structure data downloaded from the 
# Cambridge Structural Database (CSD) hosted by the Cambridge 
# Crystallographic Data Centre (CCDC).
# 
# Full information about CCDC data access policies and citation 
# guidelines are available at http://www.ccdc.cam.ac.uk/access/V1 
# 
# Audit and citation data items may have been added by the CCDC. 
# Please retain this information to preserve the provenance of 
# this file and to allow appropriate attribution of the data. 
# 
#######################################################################

data_l1281a
_database_code_depnum_ccdc_archive 'CCDC 2340032'
loop_
_audit_author_name
_audit_author_address
'Martin Lutz'
;Utrecht University
Netherlands
;
_audit_update_record             
;
2024-03-13 deposited with the CCDC.	2024-06-06 downloaded from the CCDC.
;

_audit_creation_method           SHELXL-2019/3
_shelx_SHELXL_version_number     2019/3
_chemical_name_systematic        ?
_chemical_name_common            ?
_chemical_melting_point          ?
_chemical_formula_moiety         
'C63 H69 N2, C H3 O3 S, 2.5(C8 Cl2 N2 O2), C7 H8, 2(C4 H10 O)'
_chemical_formula_sum            'C99 H100 Cl5 N7 O10 S'
_chemical_formula_weight         1757.16

loop_
_atom_type_symbol
_atom_type_description
_atom_type_scat_dispersion_real
_atom_type_scat_dispersion_imag
_atom_type_scat_source
C C 0.0033 0.0016 'International Tables Vol C Tables 4.2.6.8 and 6.1.1.4'
H H 0.0000 0.0000 'International Tables Vol C Tables 4.2.6.8 and 6.1.1.4'
Cl Cl 0.1484 0.1585 'International Tables Vol C Tables 4.2.6.8 and 6.1.1.4'
N N 0.0061 0.0033 'International Tables Vol C Tables 4.2.6.8 and 6.1.1.4'
O O 0.0106 0.0060 'International Tables Vol C Tables 4.2.6.8 and 6.1.1.4'
S S 0.1246 0.1234 'International Tables Vol C Tables 4.2.6.8 and 6.1.1.4'

_space_group_crystal_system      monoclinic
_space_group_IT_number           14
_space_group_name_H-M_alt        'P 21/n'
_space_group_name_Hall           '-P 2yn'

_shelx_space_group_comment       
;
The symmetry employed for this shelxl refinement is uniquely defined
by the following loop, which should always be used as a source of
symmetry information in preference to the above space-group names.
They are only intended as comments.
;

loop_
_space_group_symop_operation_xyz
'x, y, z'
'-x+1/2, y+1/2, -z+1/2'
'-x, -y, -z'
'x-1/2, -y-1/2, z-1/2'

_cell_length_a                   18.0287(5)
_cell_length_b                   20.4042(5)
_cell_length_c                   26.1301(5)
_cell_angle_alpha                90
_cell_angle_beta                 97.486(1)
_cell_angle_gamma                90
_cell_volume                     9530.3(4)
_cell_formula_units_Z            4
_cell_measurement_temperature    150(2)
_cell_measurement_reflns_used    86008
_cell_measurement_theta_min      1.33
_cell_measurement_theta_max      25.56

loop_
_diffrn_orient_matrix_type
_diffrn_orient_matrix_UB_11
_diffrn_orient_matrix_UB_12
_diffrn_orient_matrix_UB_13
_diffrn_orient_matrix_UB_21
_diffrn_orient_matrix_UB_22
_diffrn_orient_matrix_UB_23
_diffrn_orient_matrix_UB_31
_diffrn_orient_matrix_UB_32
_diffrn_orient_matrix_UB_33
'Nonius RMAT' 0.0231015 -0.0302720 0.0276992 -0.0481309 -0.0011175 0.0151761
-0.0167528 -0.0385337 -0.0222005

_exptl_crystal_description       block
_exptl_crystal_colour            black
_exptl_crystal_density_meas      ?
_exptl_crystal_density_method    ?
_exptl_crystal_density_diffrn    1.225
_exptl_crystal_F_000             3696
_exptl_transmission_factor_min   ?
_exptl_transmission_factor_max   ?
_exptl_crystal_size_max          0.50
_exptl_crystal_size_mid          0.41
_exptl_crystal_size_min          0.24
_exptl_absorpt_coefficient_mu    0.234
_shelx_estimated_absorpt_T_min   ?
_shelx_estimated_absorpt_T_max   ?
_exptl_absorpt_correction_type   multi-scan
_exptl_absorpt_correction_T_min  0.6429
_exptl_absorpt_correction_T_max  0.7452
_exptl_absorpt_process_details   
;
 SADABS 2016/2: Krause, L., Herbst-Irmer, R., Sheldrick G.M. & Stalke D.,
 J. Appl. Cryst. 48 (2015) 3-10
;
_exptl_absorpt_special_details   ?
_diffrn_ambient_temperature      150(2)
_diffrn_radiation_wavelength     0.71073
_diffrn_radiation_type           MoK\a
_diffrn_source                   'sealed tube'
_diffrn_measurement_device_type  'Bruker Kappa ApexII'
_diffrn_measurement_method       '\f and \w scans'
_diffrn_detector_area_resol_mean ?
_diffrn_reflns_number            175269
_diffrn_reflns_av_unetI/netI     0.0310
_diffrn_reflns_av_R_equivalents  0.0560
_diffrn_reflns_limit_h_min       -21
_diffrn_reflns_limit_h_max       21
_diffrn_reflns_limit_k_min       -24
_diffrn_reflns_limit_k_max       24
_diffrn_reflns_limit_l_min       -31
_diffrn_reflns_limit_l_max       31
_diffrn_reflns_theta_min         1.270
_diffrn_reflns_theta_max         25.495
_diffrn_reflns_theta_full        25.242
_diffrn_measured_fraction_theta_max 1.000
_diffrn_measured_fraction_theta_full 1.000
_diffrn_reflns_Laue_measured_fraction_max 1.000
_diffrn_reflns_Laue_measured_fraction_full 1.000
_diffrn_reflns_point_group_measured_fraction_max 1.000
_diffrn_reflns_point_group_measured_fraction_full 1.000
_reflns_number_total             17722
_reflns_number_gt                12485
_reflns_threshold_expression     'I > 2\s(I)'
_reflns_Friedel_coverage         0.000
_reflns_Friedel_fraction_max     .
_reflns_Friedel_fraction_full    .

_reflns_special_details          
;
 Reflections were merged by SHELXL according to the crystal
 class for the calculation of statistics and refinement.
 
 _reflns_Friedel_fraction is defined as the number of unique
 Friedel pairs measured divided by the number that would be
 possible theoretically, ignoring centric projections and
 systematic absences.
;

_computing_data_collection       Apex3
_computing_cell_refinement       Peakref
_computing_data_reduction        'Eval15, Sadabs'
_computing_structure_solution    SHELXT
_computing_structure_refinement  'SHELXL-2019/2 (Sheldrick, 2019)'
_computing_molecular_graphics    ?
_computing_publication_material  ?
_refine_special_details          ?
_refine_ls_structure_factor_coef Fsqd
_refine_ls_matrix_type           full
_refine_ls_weighting_scheme      calc
_refine_ls_weighting_details     
'w=1/[\s^2^(Fo^2^)+(0.0948P)^2^+8.6563P] where P=(Fo^2^+2Fc^2^)/3'
_atom_sites_solution_primary     dual
_atom_sites_solution_secondary   difmap
_atom_sites_solution_hydrogens   mixed
_refine_ls_hydrogen_treatment    mixed
_refine_ls_extinction_method     none
_refine_ls_extinction_coef       .
_refine_ls_number_reflns         17722
_refine_ls_number_parameters     1360
_refine_ls_number_restraints     1307
_refine_ls_R_factor_all          0.0899
_refine_ls_R_factor_gt           0.0606
_refine_ls_wR_factor_ref         0.1867
_refine_ls_wR_factor_gt          0.1633
_refine_ls_goodness_of_fit_ref   1.031
_refine_ls_restrained_S_all      1.101
_refine_ls_shift/su_max          0.000
_refine_ls_shift/su_mean         0.000

loop_
_atom_site_label
_atom_site_type_symbol
_atom_site_fract_x
_atom_site_fract_y
_atom_site_fract_z
_atom_site_U_iso_or_equiv
_atom_site_adp_type
_atom_site_occupancy
_atom_site_site_symmetry_order
_atom_site_calc_flag
_atom_site_refinement_flags_posn
_atom_site_refinement_flags_adp
_atom_site_refinement_flags_occupancy
_atom_site_disorder_assembly
_atom_site_disorder_group
N11 N 0.17866(11) 0.21191(11) 0.50303(8) 0.0292(5) Uani 1 1 d . . . . .
N21 N 0.43487(12) 0.23753(11) 0.50173(8) 0.0269(5) Uani 1 1 d . . . . .
H21 H 0.4698(17) 0.2450(15) 0.4865(12) 0.034(8) Uiso 1 1 d . . . . .
C11 C 0.36894(14) 0.23474(12) 0.47412(9) 0.0264(5) Uani 1 1 d . . . . .
C21 C 0.29891(14) 0.23476(13) 0.49543(9) 0.0269(5) Uani 1 1 d . . . . .
C31 C 0.23488(14) 0.20163(13) 0.47306(10) 0.0276(6) Uani 1 1 d . . . . .
C41 C 0.20459(14) 0.25271(13) 0.54442(10) 0.0288(6) Uani 1 1 d . . . . .
C51 C 0.16669(16) 0.27596(13) 0.58416(11) 0.0337(6) Uani 1 1 d . . . . .
H51 H 0.116536 0.263104 0.586259 0.040 Uiso 1 1 calc R U . . .
C61 C 0.20381(16) 0.31820(13) 0.62049(11) 0.0348(6) Uani 1 1 d D . . . .
C71 C 0.27793(15) 0.33576(13) 0.61566(10) 0.0329(6) Uani 1 1 d . . . . .
H71 H 0.302944 0.365624 0.639937 0.039 Uiso 1 1 calc R U . . .
C81 C 0.31608(15) 0.31149(13) 0.57715(10) 0.0310(6) Uani 1 1 d . . . . .
H81 H 0.366327 0.324274 0.575288 0.037 Uiso 1 1 calc R U . . .
C91 C 0.27969(14) 0.26790(13) 0.54102(10) 0.0277(5) Uani 1 1 d . . . . .
C101 C 0.16275(17) 0.34397(15) 0.66450(12) 0.0485(8) Uani 1 1 d D . . . .
C111 C 0.0945(2) 0.3834(2) 0.64173(17) 0.0837(14) Uani 1 1 d D U . . .
H11A H 0.063140 0.356611 0.616358 0.126 Uiso 1 1 calc R U . . .
H11B H 0.110799 0.422789 0.624825 0.126 Uiso 1 1 calc R U . . .
H11C H 0.065545 0.396284 0.669381 0.126 Uiso 1 1 calc R U . . .
C121 C 0.1377(3) 0.2857(2) 0.69452(18) 0.109(2) Uani 1 1 d D U . . .
H12A H 0.181670 0.261143 0.710021 0.164 Uiso 1 1 calc R U . . .
H12B H 0.105599 0.257056 0.671047 0.164 Uiso 1 1 calc R U . . .
H12C H 0.109685 0.301496 0.721802 0.164 Uiso 1 1 calc R U . . .
C131 C 0.21122(19) 0.38893(17) 0.70154(12) 0.0533(9) Uani 1 1 d D U . . .
H13A H 0.182693 0.403406 0.728937 0.080 Uiso 1 1 calc R U . . .
H13B H 0.226263 0.427180 0.682675 0.080 Uiso 1 1 calc R U . . .
H13C H 0.255895 0.365118 0.716825 0.080 Uiso 1 1 calc R U . . .
C141 C 0.22185(14) 0.16051(14) 0.42626(10) 0.0302(6) Uani 1 1 d . . . . .
C151 C 0.26543(15) 0.10588(14) 0.41946(11) 0.0341(6) Uani 1 1 d . . . . .
H151 H 0.305372 0.094449 0.445304 0.041 Uiso 1 1 calc R U . . .
C161 C 0.25115(18) 0.06778(16) 0.37519(12) 0.0438(7) Uani 1 1 d . . . . .
H161 H 0.281129 0.030184 0.371636 0.053 Uiso 1 1 calc R U . . .
C171 C 0.19421(18) 0.08324(17) 0.33605(11) 0.0483(8) Uani 1 1 d D . . . .
C181 C 0.15132(19) 0.13771(19) 0.34310(12) 0.0534(9) Uani 1 1 d . . . . .
H181 H 0.111833 0.149506 0.317032 0.064 Uiso 1 1 calc R U . . .
C191 C 0.16460(17) 0.17562(17) 0.38741(12) 0.0450(7) Uani 1 1 d . . . . .
H191 H 0.133829 0.212654 0.391174 0.054 Uiso 1 1 calc R U . . .
C201 C 0.1781(2) 0.03990(19) 0.28788(13) 0.0719(11) Uani 1 1 d D . . . .
C21A C 0.2513(4) 0.0327(5) 0.2627(3) 0.091(3) Uani 0.649(13) 1 d D U P A 1
H21A H 0.290647 0.013978 0.287907 0.137 Uiso 0.649(13) 1 calc R U P A 1
H21B H 0.242210 0.003669 0.232678 0.137 Uiso 0.649(13) 1 calc R U P A 1
H21C H 0.267092 0.075851 0.251775 0.137 Uiso 0.649(13) 1 calc R U P A 1
C22A C 0.1208(6) 0.0688(5) 0.2470(3) 0.107(3) Uani 0.649(13) 1 d D U P A 1
H22A H 0.135927 0.113235 0.238705 0.161 Uiso 0.649(13) 1 calc R U P A 1
H22B H 0.117081 0.041509 0.215851 0.161 Uiso 0.649(13) 1 calc R U P A 1
H22C H 0.072035 0.070291 0.259721 0.161 Uiso 0.649(13) 1 calc R U P A 1
C23A C 0.1593(8) -0.0297(3) 0.3034(3) 0.112(4) Uani 0.649(13) 1 d D U P A 1
H23A H 0.198489 -0.045635 0.330036 0.168 Uiso 0.649(13) 1 calc R U P A 1
H23B H 0.111160 -0.029654 0.317054 0.168 Uiso 0.649(13) 1 calc R U P A 1
H23C H 0.156206 -0.058436 0.273185 0.168 Uiso 0.649(13) 1 calc R U P A 1
C21B C 0.2378(8) -0.0092(8) 0.2827(6) 0.110(7) Uani 0.351(13) 1 d D U P A 2
H21D H 0.246312 -0.035834 0.314080 0.165 Uiso 0.351(13) 1 calc R U P A 2
H21E H 0.222172 -0.037532 0.252948 0.165 Uiso 0.351(13) 1 calc R U P A 2
H21F H 0.284107 0.013583 0.277560 0.165 Uiso 0.351(13) 1 calc R U P A 2
C22B C 0.1614(13) 0.0835(7) 0.2403(4) 0.105(6) Uani 0.351(13) 1 d D U P A 2
H22D H 0.121895 0.114843 0.245646 0.158 Uiso 0.351(13) 1 calc R U P A 2
H22E H 0.206771 0.107464 0.234660 0.158 Uiso 0.351(13) 1 calc R U P A 2
H22F H 0.144836 0.056348 0.210048 0.158 Uiso 0.351(13) 1 calc R U P A 2
C23B C 0.1035(7) 0.0044(9) 0.2937(6) 0.089(5) Uani 0.351(13) 1 d D U P A 2
H23D H 0.064439 0.036912 0.297121 0.133 Uiso 0.351(13) 1 calc R U P A 2
H23E H 0.088543 -0.022803 0.263167 0.133 Uiso 0.351(13) 1 calc R U P A 2
H23F H 0.110299 -0.023488 0.324529 0.133 Uiso 0.351(13) 1 calc R U P A 2
C241 C 0.10573(14) 0.18170(13) 0.49531(10) 0.0287(6) Uani 1 1 d . . . . .
C251 C 0.10027(15) 0.11441(14) 0.48958(11) 0.0348(6) Uani 1 1 d . . . . .
H251 H 0.144024 0.087987 0.493070 0.042 Uiso 1 1 calc R U . . .
C261 C 0.03020(15) 0.08606(14) 0.47867(11) 0.0360(6) Uani 1 1 d . . . . .
H261 H 0.026394 0.039914 0.474238 0.043 Uiso 1 1 calc R U . . .
C271 C -0.03457(15) 0.12348(13) 0.47407(11) 0.0319(6) Uani 1 1 d . . . . .
C281 C -0.02748(15) 0.19077(13) 0.48191(11) 0.0325(6) Uani 1 1 d . . . . .
H281 H -0.071174 0.217110 0.480267 0.039 Uiso 1 1 calc R U . . .
C291 C 0.04260(14) 0.22014(13) 0.49213(10) 0.0295(6) Uani 1 1 d . . . . .
H291 H 0.046781 0.266216 0.496852 0.035 Uiso 1 1 calc R U . . .
C301 C -0.10866(15) 0.09011(13) 0.45995(12) 0.0334(6) Uani 1 1 d . . . . .
C311 C -0.13424(16) 0.07787(14) 0.40787(13) 0.0398(7) Uani 1 1 d . . . . .
C321 C -0.19932(18) 0.04109(15) 0.39559(14) 0.0471(8) Uani 1 1 d . . . . .
H321 H -0.217265 0.033359 0.360295 0.057 Uiso 1 1 calc R U . . .
C331 C -0.23849(17) 0.01560(14) 0.43286(15) 0.0462(8) Uani 1 1 d . . . . .
C341 C -0.21412(16) 0.03050(14) 0.48389(14) 0.0432(8) Uani 1 1 d . . . . .
H341 H -0.242228 0.015254 0.509833 0.052 Uiso 1 1 calc R U . . .
C351 C -0.14925(15) 0.06740(13) 0.49857(12) 0.0367(7) Uani 1 1 d . . . . .
C361 C -0.0923(2) 0.10282(18) 0.36533(13) 0.0536(9) Uani 1 1 d . . . . .
H36A H -0.043805 0.080652 0.367348 0.080 Uiso 1 1 calc R U . . .
H36B H -0.084454 0.150163 0.369311 0.080 Uiso 1 1 calc R U . . .
H36C H -0.121532 0.093808 0.331757 0.080 Uiso 1 1 calc R U . . .
C371 C -0.3045(2) -0.02953(18) 0.41866(19) 0.0698(12) Uani 1 1 d . . . . .
H37A H -0.286507 -0.074422 0.415114 0.105 Uiso 1 1 calc R U . . .
H37B H -0.332478 -0.015292 0.385881 0.105 Uiso 1 1 calc R U . . .
H37C H -0.337197 -0.028122 0.445790 0.105 Uiso 1 1 calc R U . . .
C381 C -0.12361(18) 0.08043(17) 0.55470(12) 0.0471(8) Uani 1 1 d . . . . .
H38A H -0.074950 0.059496 0.564673 0.071 Uiso 1 1 calc R U . . .
H38B H -0.160198 0.062497 0.575574 0.071 Uiso 1 1 calc R U . . .
H38C H -0.118956 0.127798 0.560446 0.071 Uiso 1 1 calc R U . . .
C391 C 0.37033(14) 0.23339(13) 0.41768(10) 0.0282(6) Uani 1 1 d . . . . .
C401 C 0.42054(14) 0.19253(14) 0.39699(10) 0.0320(6) Uani 1 1 d . . . . .
H401 H 0.452350 0.164465 0.419035 0.038 Uiso 1 1 calc R U . . .
C411 C 0.42439(16) 0.19255(16) 0.34452(11) 0.0380(7) Uani 1 1 d . . . . .
H411 H 0.458545 0.163955 0.330937 0.046 Uiso 1 1 calc R U . . .
C421 C 0.37958(16) 0.23329(16) 0.31137(10) 0.0394(7) Uani 1 1 d D . . . .
C431 C 0.32903(18) 0.27365(16) 0.33246(11) 0.0431(7) Uani 1 1 d . . . . .
H431 H 0.297355 0.301778 0.310374 0.052 Uiso 1 1 calc R U . . .
C441 C 0.32395(16) 0.27365(15) 0.38494(11) 0.0374(7) Uani 1 1 d . . . . .
H441 H 0.288727 0.301222 0.398438 0.045 Uiso 1 1 calc R U . . .
C451 C 0.38728(18) 0.23438(18) 0.25356(11) 0.0552(9) Uani 1 1 d D . . . .
C46A C 0.4499(4) 0.2817(4) 0.2460(2) 0.097(3) Uani 0.740(8) 1 d D U P B 3
H46A H 0.495427 0.269044 0.268490 0.145 Uiso 0.740(8) 1 calc R U P B 3
H46B H 0.459274 0.280508 0.209931 0.145 Uiso 0.740(8) 1 calc R U P B 3
H46C H 0.435348 0.326212 0.254784 0.145 Uiso 0.740(8) 1 calc R U P B 3
C47A C 0.4170(4) 0.1673(3) 0.23654(19) 0.085(2) Uani 0.740(8) 1 d D U P B 3
H47A H 0.464626 0.157223 0.257617 0.128 Uiso 0.740(8) 1 calc R U P B 3
H47B H 0.380503 0.132912 0.241175 0.128 Uiso 0.740(8) 1 calc R U P B 3
H47C H 0.424507 0.169538 0.200110 0.128 Uiso 0.740(8) 1 calc R U P B 3
C48A C 0.3153(3) 0.2489(5) 0.2213(2) 0.113(4) Uani 0.740(8) 1 d D U P B 3
H48A H 0.277825 0.216392 0.228313 0.170 Uiso 0.740(8) 1 calc R U P B 3
H48B H 0.298244 0.292754 0.229638 0.170 Uiso 0.740(8) 1 calc R U P B 3
H48C H 0.322170 0.247050 0.184785 0.170 Uiso 0.740(8) 1 calc R U P B 3
C46B C 0.3747(11) 0.3068(4) 0.2345(5) 0.083(5) Uani 0.260(8) 1 d D U P B 4
H46D H 0.326032 0.322276 0.242502 0.124 Uiso 0.260(8) 1 calc R U P B 4
H46E H 0.414405 0.334694 0.251916 0.124 Uiso 0.260(8) 1 calc R U P B 4
H46F H 0.375648 0.308651 0.197105 0.124 Uiso 0.260(8) 1 calc R U P B 4
C47B C 0.4619(7) 0.2144(11) 0.2401(6) 0.105(7) Uani 0.260(8) 1 d D U P B 4
H47D H 0.501048 0.240109 0.260509 0.157 Uiso 0.260(8) 1 calc R U P B 4
H47E H 0.469952 0.167706 0.247617 0.157 Uiso 0.260(8) 1 calc R U P B 4
H47F H 0.463676 0.222269 0.203268 0.157 Uiso 0.260(8) 1 calc R U P B 4
C48B C 0.3220(9) 0.1973(10) 0.2239(6) 0.114(8) Uani 0.260(8) 1 d D U P B 4
H48D H 0.274955 0.212845 0.234635 0.170 Uiso 0.260(8) 1 calc R U P B 4
H48E H 0.321361 0.204872 0.186802 0.170 Uiso 0.260(8) 1 calc R U P B 4
H48F H 0.327638 0.150309 0.231152 0.170 Uiso 0.260(8) 1 calc R U P B 4
C491 C 0.45548(14) 0.22891(13) 0.55612(10) 0.0275(5) Uani 1 1 d . . . . .
C501 C 0.42186(15) 0.18153(13) 0.58302(10) 0.0311(6) Uani 1 1 d . . . . .
H501 H 0.384587 0.153666 0.565584 0.037 Uiso 1 1 calc R U . . .
C511 C 0.44291(16) 0.17505(14) 0.63547(10) 0.0339(6) Uani 1 1 d . . . . .
H511 H 0.419878 0.142461 0.654041 0.041 Uiso 1 1 calc R U . . .
C521 C 0.49762(16) 0.21572(14) 0.66171(10) 0.0339(6) Uani 1 1 d . . . . .
C531 C 0.53303(16) 0.26117(14) 0.63340(10) 0.0350(6) Uani 1 1 d . . . . .
H531 H 0.571644 0.288038 0.650432 0.042 Uiso 1 1 calc R U . . .
C541 C 0.51256(15) 0.26769(13) 0.58056(10) 0.0317(6) Uani 1 1 d . . . . .
H541 H 0.537393 0.298376 0.561370 0.038 Uiso 1 1 calc R U . . .
C551 C 0.51483(17) 0.20970(14) 0.71922(10) 0.0362(6) Uani 1 1 d . . . . .
C561 C 0.57879(16) 0.17715(15) 0.74199(11) 0.0383(7) Uani 1 1 d . . . . .
C571 C 0.58922(18) 0.16825(15) 0.79544(11) 0.0410(7) Uani 1 1 d . . . . .
H571 H 0.632857 0.146213 0.810973 0.049 Uiso 1 1 calc R U . . .
C581 C 0.53820(19) 0.19043(14) 0.82629(11) 0.0407(7) Uani 1 1 d . . . . .
C591 C 0.4763(2) 0.22434(16) 0.80333(12) 0.0509(8) Uani 1 1 d . . . . .
H591 H 0.441482 0.240930 0.824392 0.061 Uiso 1 1 calc R U . . .
C601 C 0.4635(2) 0.23498(16) 0.75018(11) 0.0476(8) Uani 1 1 d . . . . .
C611 C 0.63532(18) 0.1507(2) 0.70953(13) 0.0575(9) Uani 1 1 d . . . . .
H61A H 0.610295 0.121233 0.683089 0.086 Uiso 1 1 calc R U . . .
H61B H 0.674138 0.126452 0.731571 0.086 Uiso 1 1 calc R U . . .
H61C H 0.658251 0.187094 0.692854 0.086 Uiso 1 1 calc R U . . .
C621 C 0.5468(2) 0.17625(18) 0.88365(12) 0.0565(9) Uani 1 1 d . . . . .
H62A H 0.522453 0.210956 0.901310 0.085 Uiso 1 1 calc R U . . .
H62B H 0.600104 0.174596 0.897195 0.085 Uiso 1 1 calc R U . . .
H62C H 0.523503 0.134009 0.889567 0.085 Uiso 1 1 calc R U . . .
C631 C 0.3957(3) 0.2731(2) 0.72723(15) 0.0799(14) Uani 1 1 d . . . . .
H63A H 0.369025 0.289558 0.754968 0.120 Uiso 1 1 calc R U . . .
H63B H 0.362544 0.244518 0.704442 0.120 Uiso 1 1 calc R U . . .
H63C H 0.411507 0.310152 0.707330 0.120 Uiso 1 1 calc R U . . .
Cl12 Cl 0.73428(6) 0.19654(7) 0.59234(4) 0.0838(4) Uani 1 1 d D . . . .
Cl22 Cl 0.59844(6) 0.10060(6) 0.55553(4) 0.0725(3) Uani 1 1 d D . . . .
O12 O 0.80803(12) 0.23887(12) 0.50609(11) 0.0623(7) Uani 1 1 d D . . . .
O22 O 0.57299(12) 0.09002(11) 0.44314(9) 0.0528(6) Uani 1 1 d D . . . .
N12 N 0.62101(19) 0.13840(18) 0.32464(11) 0.0674(9) Uani 1 1 d D . . . .
N22 N 0.8050(2) 0.25198(17) 0.37302(17) 0.0845(12) Uani 1 1 d D . . . .
C12 C 0.75279(15) 0.20646(15) 0.49239(12) 0.0443(8) Uani 1 1 d D . . . .
C22 C 0.70715(17) 0.17716(17) 0.52908(11) 0.0494(8) Uani 1 1 d D . . . .
C32 C 0.64960(17) 0.13773(15) 0.51356(11) 0.0436(8) Uani 1 1 d D . . . .
C42 C 0.62569(15) 0.12445(14) 0.45795(11) 0.0376(7) Uani 1 1 d D . . . .
C52 C 0.67023(15) 0.15610(13) 0.42059(10) 0.0328(6) Uani 1 1 d D . . . .
C62 C 0.72923(15) 0.19414(13) 0.43667(11) 0.0363(6) Uani 1 1 d D . . . .
C72 C 0.64381(18) 0.14589(16) 0.36710(11) 0.0444(7) Uani 1 1 d D . . . .
C82 C 0.77182(18) 0.22645(16) 0.40140(14) 0.0515(8) Uani 1 1 d D . . . .
Cl13 Cl 0.8621(3) 0.4297(3) 0.3939(2) 0.0635(9) Uani 0.600(11) 1 d D U P C 5
Cl23 Cl 0.70342(12) 0.48623(12) 0.4133(3) 0.0663(11) Uani 0.600(11) 1 d D U P C
5
O13 O 0.9351(9) 0.3625(18) 0.4861(7) 0.050(4) Uani 0.600(11) 1 d D U P C 5
O23 O 0.6710(3) 0.4567(3) 0.5168(3) 0.0522(16) Uani 0.600(11) 1 d D U P C 5
N13 N 0.7080(5) 0.3591(5) 0.6259(3) 0.083(3) Uani 0.600(11) 1 d D U P C 5
N23 N 0.9227(5) 0.2927(5) 0.6038(3) 0.058(2) Uani 0.600(11) 1 d D U P C 5
C13 C 0.8710(7) 0.3781(13) 0.4899(5) 0.036(2) Uani 0.600(11) 1 d D U P C 5
C23 C 0.8247(4) 0.4166(6) 0.4500(3) 0.039(2) Uani 0.600(11) 1 d D U P C 5
C33 C 0.7576(3) 0.4399(3) 0.4580(3) 0.0380(16) Uani 0.600(11) 1 d D U P C 5
C43 C 0.7276(3) 0.4296(3) 0.5075(3) 0.0369(15) Uani 0.600(11) 1 d D U P C 5
C53 C 0.7711(4) 0.3858(4) 0.5459(3) 0.0365(15) Uani 0.600(11) 1 d D U P C 5
C63 C 0.8387(4) 0.3634(6) 0.5384(3) 0.0331(18) Uani 0.600(11) 1 d D U P C 5
C73 C 0.7362(4) 0.3715(4) 0.5909(3) 0.0521(19) Uani 0.600(11) 1 d D U P C 5
C83 C 0.8849(5) 0.3239(5) 0.5751(3) 0.0408(19) Uani 0.600(11) 1 d D U P C 5
Cl14 Cl 0.8744(5) 0.4142(4) 0.3822(3) 0.0638(14) Uani 0.400(11) 1 d D U P C 6
Cl24 Cl 0.7100(2) 0.4717(3) 0.3830(4) 0.078(2) Uani 0.400(11) 1 d D U P C 6
O14 O 0.9318(15) 0.358(3) 0.4814(11) 0.044(5) Uani 0.400(11) 1 d D U P C 6
O24 O 0.6654(4) 0.4659(4) 0.4856(5) 0.058(3) Uani 0.400(11) 1 d D U P C 6
N14 N 0.6896(8) 0.3867(7) 0.6063(5) 0.081(4) Uani 0.400(11) 1 d D U P C 6
N24 N 0.9064(9) 0.3195(7) 0.6051(5) 0.066(4) Uani 0.400(11) 1 d D U P C 6
C14 C 0.8711(10) 0.3833(19) 0.4818(6) 0.033(3) Uani 0.400(11) 1 d D U P C 6
C24 C 0.8286(7) 0.4120(10) 0.4352(4) 0.037(3) Uani 0.400(11) 1 d D U P C 6
C34 C 0.7602(5) 0.4369(6) 0.4359(4) 0.038(2) Uani 0.400(11) 1 d D U P C 6
C44 C 0.7230(4) 0.4364(5) 0.4831(4) 0.033(2) Uani 0.400(11) 1 d D U P C 6
C54 C 0.7618(5) 0.4010(6) 0.5286(4) 0.033(2) Uani 0.400(11) 1 d D U P C 6
C64 C 0.8315(6) 0.3781(9) 0.5282(4) 0.033(3) Uani 0.400(11) 1 d D U P C 6
C74 C 0.7217(6) 0.3938(6) 0.5721(4) 0.050(3) Uani 0.400(11) 1 d D U P C 6
C84 C 0.8724(8) 0.3451(7) 0.5713(4) 0.041(3) Uani 0.400(11) 1 d D U P C 6
Cl15 Cl 0.40324(19) 0.4459(2) 0.38932(17) 0.0500(7) Uani 0.5 1 d D . P D -7
Cl25 Cl 0.51858(17) 0.56302(15) 0.38701(10) 0.0514(7) Uani 0.5 1 d D . P D -7
O15 O 0.3973(3) 0.3997(3) 0.4941(4) 0.038(2) Uani 0.5 1 d D . P D -7
O25 O 0.5907(3) 0.5961(3) 0.4900(4) 0.044(3) Uani 0.5 1 d D . P D -7
N15 N 0.6082(6) 0.5629(7) 0.6227(6) 0.068(4) Uani 0.5 1 d D . P D -7
N25 N 0.4629(4) 0.4151(3) 0.6261(3) 0.055(2) Uani 0.5 1 d D . P D -7
C15 C 0.4411(4) 0.4444(3) 0.4924(3) 0.035(3) Uani 0.5 1 d D . P D -7
C25 C 0.4541(3) 0.4762(3) 0.4437(3) 0.032(2) Uani 0.5 1 d D . P D -7
C35 C 0.5028(3) 0.5257(3) 0.4430(3) 0.036(3) Uani 0.5 1 d D . P D -7
C45 C 0.5466(3) 0.5515(3) 0.4906(3) 0.031(2) Uani 0.5 1 d D . P D -7
C55 C 0.5333(3) 0.5193(3) 0.5395(3) 0.030(2) Uani 0.5 1 d D . P D -7
C65 C 0.4846(3) 0.4697(3) 0.5405(3) 0.031(2) Uani 0.5 1 d D . P D -7
C75 C 0.5753(3) 0.5439(3) 0.5857(3) 0.041(2) Uani 0.5 1 d D . P D -7
C85 C 0.4722(4) 0.4390(4) 0.5879(3) 0.043(2) Uani 0.5 1 d D . P D -7
C16 C 0.1273(3) 0.4845(2) 0.39653(19) 0.0839(13) Uani 1 1 d . . . . .
C26 C 0.0756(2) 0.4855(2) 0.4327(2) 0.0770(12) Uani 1 1 d . . . . .
H26 H 0.028859 0.507366 0.425366 0.092 Uiso 1 1 calc R U . . .
C36 C 0.0954(3) 0.4532(3) 0.4799(2) 0.0923(14) Uani 1 1 d . . . . .
H36 H 0.060877 0.453321 0.504471 0.111 Uiso 1 1 calc R U . . .
C46 C 0.1621(3) 0.4218(2) 0.4921(2) 0.0910(14) Uani 1 1 d . . . . .
H46 H 0.173783 0.399533 0.524084 0.109 Uiso 1 1 calc R U . . .
C56 C 0.2115(3) 0.4234(3) 0.4565(2) 0.0892(14) Uani 1 1 d . . . . .
H56 H 0.258633 0.402419 0.464328 0.107 Uiso 1 1 calc R U . . .
C66 C 0.1946(2) 0.4550(2) 0.4093(2) 0.0748(12) Uani 1 1 d . . . . .
H66 H 0.230475 0.455815 0.385700 0.090 Uiso 1 1 calc R U . . .
C76 C 0.1118(5) 0.5160(3) 0.3477(2) 0.138(3) Uani 1 1 d . . . . .
H76A H 0.158780 0.524124 0.333613 0.207 Uiso 1 1 calc R U . . .
H76B H 0.086403 0.557762 0.351796 0.207 Uiso 1 1 calc R U . . .
H76C H 0.079533 0.487778 0.323930 0.207 Uiso 1 1 calc R U . . .
S17 S 0.59108(4) 0.31465(3) 0.44794(3) 0.02868(16) Uani 1 1 d . . . . .
O17 O 0.56347(10) 0.24814(9) 0.45523(7) 0.0316(4) Uani 1 1 d . . . . .
O27 O 0.55313(11) 0.36294(10) 0.47540(8) 0.0399(5) Uani 1 1 d . . . . .
O37 O 0.67217(10) 0.31749(9) 0.45873(8) 0.0385(5) Uani 1 1 d . . . . .
C17 C 0.5679(2) 0.33120(18) 0.38143(12) 0.0541(9) Uani 1 1 d . . . . .
H17A H 0.513672 0.327723 0.372011 0.081 Uiso 1 1 calc R U . . .
H17B H 0.593046 0.299457 0.361384 0.081 Uiso 1 1 calc R U . . .
H17C H 0.584294 0.375605 0.373993 0.081 Uiso 1 1 calc R U . . .
O18 O 0.4141(3) 0.03807(17) 0.70682(13) 0.1077(12) Uani 1 1 d D U . . .
C18 C 0.4866(3) 0.0095(3) 0.7151(2) 0.1134(19) Uani 1 1 d D U . . .
H18A H 0.484601 -0.032336 0.734143 0.136 Uiso 1 1 calc R U . . .
H18B H 0.521537 0.039295 0.736147 0.136 Uiso 1 1 calc R U . . .
C28 C 0.5133(3) -0.0027(3) 0.6650(3) 0.124(2) Uani 1 1 d D U . . .
H28A H 0.563262 -0.022444 0.670787 0.186 Uiso 1 1 calc R U . . .
H28B H 0.478806 -0.032626 0.644494 0.186 Uiso 1 1 calc R U . . .
H28C H 0.515654 0.038835 0.646493 0.186 Uiso 1 1 calc R U . . .
C38 C 0.3909(5) 0.0559(3) 0.7527(2) 0.138(2) Uani 1 1 d D U . . .
H38D H 0.425410 0.088880 0.770541 0.166 Uiso 1 1 calc R U . . .
H38E H 0.389791 0.017293 0.775527 0.166 Uiso 1 1 calc R U . . .
C48 C 0.3157(5) 0.0836(4) 0.7405(3) 0.161(3) Uani 1 1 d D U . . .
H48G H 0.297012 0.097070 0.772443 0.242 Uiso 1 1 calc R U . . .
H48H H 0.317659 0.121772 0.717913 0.242 Uiso 1 1 calc R U . . .
H48I H 0.282203 0.050513 0.722877 0.242 Uiso 1 1 calc R U . . .
O19 O 0.0909(3) 0.0501(2) 0.70016(16) 0.1451(17) Uani 1 1 d D U . . .
C19 C 0.0675(6) 0.1057(4) 0.6757(3) 0.170(3) Uani 1 1 d D U . . .
H19A H 0.091515 0.143245 0.695344 0.204 Uiso 1 1 calc R U . . .
H19B H 0.012843 0.109694 0.675845 0.204 Uiso 1 1 calc R U . . .
C29 C 0.0833(4) 0.1100(3) 0.6232(2) 0.114(2) Uani 1 1 d D U . . .
H29A H 0.064556 0.151857 0.608250 0.171 Uiso 1 1 calc R U . . .
H29B H 0.137461 0.107438 0.622585 0.171 Uiso 1 1 calc R U . . .
H29C H 0.058644 0.073825 0.603050 0.171 Uiso 1 1 calc R U . . .
C39 C 0.0800(5) 0.0493(4) 0.7531(2) 0.142(2) Uani 1 1 d D U . . .
H39A H 0.026369 0.054291 0.756796 0.170 Uiso 1 1 calc R U . . .
H39B H 0.108457 0.085181 0.772174 0.170 Uiso 1 1 calc R U . . .
C49 C 0.1076(4) -0.0138(4) 0.7718(2) 0.154(3) Uani 1 1 d D U . . .
H49A H 0.101864 -0.017887 0.808458 0.230 Uiso 1 1 calc R U . . .
H49B H 0.079007 -0.048467 0.752216 0.230 Uiso 1 1 calc R U . . .
H49C H 0.160572 -0.017774 0.767497 0.230 Uiso 1 1 calc R U . . .

loop_
_atom_site_aniso_label
_atom_site_aniso_U_11
_atom_site_aniso_U_22
_atom_site_aniso_U_33
_atom_site_aniso_U_23
_atom_site_aniso_U_13
_atom_site_aniso_U_12
N11 0.0226(11) 0.0336(12) 0.0329(12) -0.0031(9) 0.0087(9) -0.0009(9)
N21 0.0234(11) 0.0345(12) 0.0243(11) -0.0013(9) 0.0092(9) -0.0044(9)
C11 0.0285(14) 0.0257(13) 0.0265(13) -0.0012(10) 0.0091(11) -0.0020(10)
C21 0.0260(13) 0.0319(14) 0.0236(12) 0.0005(11) 0.0068(10) -0.0003(11)
C31 0.0230(13) 0.0327(14) 0.0279(13) 0.0023(11) 0.0069(10) 0.0033(11)
C41 0.0285(13) 0.0276(13) 0.0318(14) -0.0005(11) 0.0101(11) 0.0003(11)
C51 0.0321(14) 0.0332(15) 0.0393(15) -0.0025(12) 0.0172(12) -0.0020(12)
C61 0.0393(16) 0.0318(15) 0.0368(15) -0.0020(12) 0.0175(12) 0.0005(12)
C71 0.0375(15) 0.0304(14) 0.0322(14) -0.0039(11) 0.0106(12) -0.0035(12)
C81 0.0278(14) 0.0343(15) 0.0329(14) -0.0016(11) 0.0111(11) -0.0021(11)
C91 0.0275(13) 0.0297(14) 0.0277(13) 0.0010(11) 0.0104(11) 0.0003(11)
C101 0.0543(19) 0.0465(18) 0.0515(19) -0.0178(15) 0.0321(16) -0.0100(15)
C111 0.049(2) 0.107(3) 0.098(3) -0.059(3) 0.019(2) 0.013(2)
C121 0.188(5) 0.073(3) 0.091(3) -0.034(2) 0.110(4) -0.049(3)
C131 0.059(2) 0.058(2) 0.0475(19) -0.0183(16) 0.0249(16) 0.0010(17)
C141 0.0239(13) 0.0388(15) 0.0286(13) -0.0026(11) 0.0062(11) -0.0046(11)
C151 0.0277(14) 0.0402(16) 0.0354(15) -0.0034(12) 0.0073(11) -0.0045(12)
C161 0.0452(18) 0.0434(17) 0.0455(18) -0.0149(14) 0.0167(14) -0.0054(14)
C171 0.0449(18) 0.066(2) 0.0353(16) -0.0152(15) 0.0102(14) -0.0191(16)
C181 0.0450(19) 0.078(3) 0.0347(17) -0.0041(17) -0.0051(14) -0.0056(18)
C191 0.0368(16) 0.059(2) 0.0377(16) -0.0063(15) -0.0010(13) 0.0082(15)
C201 0.085(3) 0.088(3) 0.044(2) -0.0281(19) 0.0149(19) -0.034(2)
C21A 0.115(5) 0.099(6) 0.065(5) -0.045(5) 0.031(4) -0.010(5)
C22A 0.105(6) 0.165(8) 0.046(4) -0.046(4) -0.010(4) -0.011(6)
C23A 0.177(11) 0.091(5) 0.069(5) -0.037(4) 0.021(5) -0.063(6)
C21B 0.122(10) 0.110(11) 0.094(11) -0.073(9) 0.001(8) 0.007(8)
C22B 0.136(14) 0.138(11) 0.044(6) -0.025(6) 0.017(8) 0.000(10)
C23B 0.089(8) 0.093(10) 0.086(9) -0.058(8) 0.017(7) -0.041(7)
C241 0.0239(13) 0.0318(14) 0.0315(14) 0.0005(11) 0.0078(11) -0.0005(11)
C251 0.0262(14) 0.0310(15) 0.0492(17) 0.0023(12) 0.0119(12) 0.0055(11)
C261 0.0339(15) 0.0266(14) 0.0493(17) 0.0009(12) 0.0128(13) -0.0007(12)
C271 0.0283(14) 0.0295(14) 0.0403(15) -0.0006(12) 0.0129(12) -0.0010(11)
C281 0.0245(13) 0.0298(14) 0.0446(16) -0.0018(12) 0.0094(12) 0.0029(11)
C291 0.0286(14) 0.0265(14) 0.0345(14) -0.0014(11) 0.0081(11) 0.0003(11)
C301 0.0274(14) 0.0242(13) 0.0500(17) -0.0008(12) 0.0101(12) 0.0030(11)
C311 0.0350(15) 0.0299(15) 0.0559(19) -0.0066(13) 0.0107(14) -0.0009(12)
C321 0.0417(17) 0.0387(17) 0.060(2) -0.0141(15) 0.0036(15) -0.0003(14)
C331 0.0313(16) 0.0269(15) 0.080(2) -0.0070(15) 0.0052(16) 0.0001(12)
C341 0.0300(15) 0.0239(14) 0.079(2) 0.0078(14) 0.0201(15) 0.0025(12)
C351 0.0284(14) 0.0261(14) 0.0577(19) 0.0046(13) 0.0137(13) 0.0043(11)
C361 0.059(2) 0.058(2) 0.0455(19) -0.0111(16) 0.0155(16) -0.0091(17)
C371 0.042(2) 0.045(2) 0.122(4) -0.013(2) 0.010(2) -0.0117(16)
C381 0.0424(17) 0.0520(19) 0.0501(19) 0.0091(15) 0.0174(15) 0.0042(15)
C391 0.0274(13) 0.0328(14) 0.0256(13) -0.0027(11) 0.0081(10) -0.0053(11)
C401 0.0247(13) 0.0423(16) 0.0297(14) -0.0058(12) 0.0060(11) -0.0016(12)
C411 0.0310(15) 0.0541(18) 0.0305(15) -0.0123(13) 0.0097(12) -0.0013(13)
C421 0.0381(16) 0.0543(19) 0.0269(14) -0.0055(13) 0.0086(12) -0.0078(14)
C431 0.0510(18) 0.0492(18) 0.0288(15) 0.0057(13) 0.0037(13) 0.0029(15)
C441 0.0416(16) 0.0401(16) 0.0319(15) 0.0000(12) 0.0095(12) 0.0040(13)
C451 0.060(2) 0.082(2) 0.0248(15) -0.0033(15) 0.0107(14) -0.0030(18)
C46A 0.121(6) 0.127(6) 0.049(3) 0.009(4) 0.041(4) -0.034(5)
C47A 0.144(6) 0.085(4) 0.031(3) -0.009(3) 0.026(3) 0.022(4)
C48A 0.091(4) 0.223(10) 0.024(3) -0.011(4) -0.003(3) 0.063(5)
C46B 0.104(13) 0.110(8) 0.040(8) 0.014(7) 0.031(8) -0.013(8)
C47B 0.102(9) 0.153(17) 0.070(10) 0.004(11) 0.050(9) 0.021(10)
C48B 0.133(13) 0.146(15) 0.059(10) -0.022(12) 0.002(10) -0.052(12)
C491 0.0276(13) 0.0306(14) 0.0255(13) -0.0018(11) 0.0085(10) 0.0011(11)
C501 0.0302(14) 0.0322(14) 0.0311(14) -0.0019(11) 0.0052(11) -0.0053(11)
C511 0.0383(15) 0.0345(15) 0.0298(14) 0.0048(11) 0.0075(12) -0.0035(12)
C521 0.0400(16) 0.0344(15) 0.0276(14) 0.0012(11) 0.0055(12) 0.0008(12)
C531 0.0381(15) 0.0354(15) 0.0311(14) -0.0025(12) 0.0030(12) -0.0065(12)
C541 0.0338(14) 0.0324(14) 0.0299(14) 0.0015(11) 0.0079(11) -0.0054(12)
C551 0.0496(17) 0.0316(15) 0.0273(14) -0.0009(11) 0.0046(13) -0.0052(13)
C561 0.0392(16) 0.0419(17) 0.0331(15) -0.0008(13) 0.0023(12) -0.0109(13)
C571 0.0469(18) 0.0420(17) 0.0317(15) 0.0041(13) -0.0037(13) -0.0076(14)
C581 0.063(2) 0.0322(15) 0.0263(14) 0.0002(12) 0.0027(14) -0.0110(14)
C591 0.078(2) 0.0436(18) 0.0338(16) -0.0041(14) 0.0160(16) 0.0082(17)
C601 0.066(2) 0.0466(18) 0.0304(15) 0.0014(13) 0.0082(15) 0.0139(16)
C611 0.0386(18) 0.091(3) 0.0425(18) 0.0025(18) 0.0040(14) 0.0044(18)
C621 0.089(3) 0.051(2) 0.0291(16) 0.0056(14) 0.0063(16) -0.0088(19)
C631 0.102(3) 0.092(3) 0.047(2) 0.002(2) 0.016(2) 0.055(3)
Cl12 0.0711(7) 0.1344(10) 0.0431(5) -0.0274(6) -0.0039(5) 0.0320(7)
Cl22 0.0822(7) 0.0843(7) 0.0592(6) 0.0211(5) 0.0399(5) 0.0160(6)
O12 0.0319(12) 0.0583(15) 0.0929(19) -0.0299(14) -0.0063(12) 0.0115(11)
O22 0.0469(13) 0.0449(13) 0.0691(16) -0.0021(11) 0.0167(11) -0.0104(11)
N12 0.077(2) 0.082(2) 0.0436(18) -0.0034(16) 0.0093(16) 0.0016(18)
N22 0.070(2) 0.062(2) 0.134(3) 0.018(2) 0.060(2) -0.0020(18)
C12 0.0286(15) 0.0437(17) 0.059(2) -0.0164(15) 0.0017(14) 0.0124(14)
C22 0.0423(18) 0.062(2) 0.0423(18) -0.0111(16) 0.0016(14) 0.0222(16)
C32 0.0493(18) 0.0469(18) 0.0386(16) 0.0075(14) 0.0207(14) 0.0202(15)
C42 0.0357(16) 0.0311(15) 0.0482(17) 0.0022(13) 0.0136(13) 0.0030(13)
C52 0.0341(15) 0.0293(14) 0.0364(15) -0.0038(12) 0.0097(12) 0.0056(12)
C62 0.0300(14) 0.0311(15) 0.0500(17) -0.0031(13) 0.0138(13) 0.0070(12)
C72 0.0501(19) 0.0457(18) 0.0390(18) -0.0010(14) 0.0115(15) 0.0010(15)
C82 0.0393(17) 0.0406(18) 0.079(2) 0.0020(17) 0.0231(17) 0.0026(14)
Cl13 0.0652(16) 0.074(2) 0.054(2) 0.0161(15) 0.0173(13) -0.0005(13)
Cl23 0.0537(10) 0.0519(11) 0.088(3) 0.0240(13) -0.0093(12) 0.0054(8)
O13 0.030(4) 0.060(8) 0.062(7) -0.004(7) 0.012(4) 0.004(3)
O23 0.033(2) 0.040(3) 0.084(4) -0.024(3) 0.012(3) 0.0045(17)
N13 0.077(5) 0.112(7) 0.066(4) -0.001(4) 0.035(4) -0.009(4)
N23 0.051(4) 0.072(6) 0.046(3) -0.003(3) -0.010(3) 0.002(3)
C13 0.030(4) 0.036(5) 0.040(4) -0.006(4) 0.004(3) -0.002(3)
C23 0.038(3) 0.037(4) 0.042(4) 0.000(4) 0.007(3) -0.008(2)
C33 0.040(3) 0.028(3) 0.044(4) 0.002(3) 0.001(3) -0.001(2)
C43 0.030(3) 0.033(3) 0.048(4) -0.011(3) 0.004(3) -0.003(2)
C53 0.034(3) 0.037(4) 0.039(4) -0.007(3) 0.005(3) -0.004(2)
C63 0.031(3) 0.032(5) 0.035(4) -0.004(3) 0.003(3) 0.002(2)
C73 0.045(4) 0.065(5) 0.049(4) -0.006(3) 0.015(3) -0.001(3)
C83 0.038(4) 0.049(5) 0.034(3) -0.007(3) 0.001(3) 0.001(3)
Cl14 0.072(3) 0.076(3) 0.048(2) 0.006(2) 0.0230(17) -0.017(2)
Cl24 0.0682(19) 0.071(2) 0.089(4) 0.042(3) -0.017(2) -0.0096(16)
O14 0.037(7) 0.052(9) 0.043(6) -0.007(6) 0.012(5) 0.011(7)
O24 0.035(3) 0.036(4) 0.103(7) -0.016(5) 0.008(4) 0.004(2)
N14 0.090(8) 0.081(8) 0.083(8) -0.025(6) 0.058(7) -0.015(6)
N24 0.073(8) 0.077(9) 0.041(5) -0.001(6) -0.017(5) -0.006(6)
C14 0.029(5) 0.036(7) 0.037(5) -0.006(5) 0.012(4) -0.005(4)
C24 0.041(4) 0.037(5) 0.034(5) -0.002(5) 0.006(4) -0.004(4)
C34 0.043(4) 0.032(4) 0.038(5) 0.002(4) 0.001(4) -0.010(3)
C44 0.031(4) 0.025(4) 0.043(5) -0.008(4) 0.000(4) -0.002(3)
C54 0.033(4) 0.031(5) 0.035(5) -0.008(4) 0.009(4) -0.004(3)
C64 0.032(4) 0.032(7) 0.036(5) -0.008(4) 0.003(4) -0.007(3)
C74 0.047(5) 0.053(6) 0.052(5) -0.011(4) 0.017(4) -0.006(4)
C84 0.044(5) 0.042(7) 0.036(4) -0.007(4) 0.004(4) -0.001(4)
Cl15 0.0453(14) 0.0534(19) 0.051(2) 0.0021(15) 0.0036(12) 0.0032(14)
Cl25 0.0612(15) 0.0430(14) 0.0524(17) 0.0138(14) 0.0169(12) 0.0009(11)
O15 0.026(3) 0.033(3) 0.056(6) 0.006(3) 0.009(3) 0.000(2)
O25 0.035(3) 0.041(4) 0.058(6) 0.005(3) 0.014(3) -0.002(3)
N15 0.106(10) 0.044(5) 0.059(8) -0.025(5) 0.023(6) -0.011(5)
N25 0.080(5) 0.033(4) 0.051(5) 0.005(3) 0.006(4) -0.012(3)
C15 0.022(4) 0.033(4) 0.051(6) -0.002(4) 0.009(4) 0.006(3)
C25 0.018(4) 0.041(5) 0.034(6) 0.005(4) -0.004(4) 0.009(3)
C35 0.027(4) 0.037(4) 0.043(5) 0.011(4) 0.008(4) 0.012(3)
C45 0.027(4) 0.021(4) 0.048(6) 0.013(3) 0.014(4) 0.009(3)
C55 0.024(4) 0.027(4) 0.039(5) 0.004(3) 0.004(4) 0.006(3)
C65 0.027(4) 0.026(4) 0.041(6) 0.003(3) 0.013(4) 0.004(3)
C75 0.023(4) 0.045(5) 0.054(7) 0.025(5) 0.002(4) 0.006(4)
C85 0.040(4) 0.034(4) 0.059(6) -0.010(5) 0.017(5) 0.000(3)
C16 0.105(3) 0.063(3) 0.080(3) -0.015(2) -0.006(2) -0.011(2)
C26 0.051(2) 0.073(3) 0.105(3) -0.038(2) 0.006(2) -0.008(2)
C36 0.087(3) 0.092(4) 0.099(3) -0.042(3) 0.018(3) -0.016(3)
C46 0.108(4) 0.072(3) 0.085(3) -0.023(3) -0.017(3) -0.004(3)
C56 0.077(3) 0.081(3) 0.103(4) -0.035(3) -0.013(3) 0.000(3)
C66 0.048(2) 0.063(3) 0.112(3) -0.037(2) 0.003(2) -0.0089(18)
C76 0.228(8) 0.073(4) 0.101(4) 0.007(3) -0.027(5) -0.029(4)
S17 0.0246(3) 0.0285(3) 0.0343(4) 0.0000(3) 0.0092(3) 0.0010(3)
O17 0.0269(9) 0.0315(10) 0.0380(10) -0.0012(8) 0.0103(8) -0.0024(8)
O27 0.0342(11) 0.0340(11) 0.0535(12) -0.0034(9) 0.0138(9) 0.0080(9)
O37 0.0258(10) 0.0316(10) 0.0599(13) -0.0083(9) 0.0125(9) -0.0008(8)
C17 0.070(2) 0.055(2) 0.0385(17) 0.0098(15) 0.0094(16) -0.0028(18)
O18 0.170(3) 0.084(2) 0.066(2) 0.0093(17) 0.002(2) -0.051(2)
C18 0.140(4) 0.072(3) 0.109(4) 0.022(3) -0.058(3) -0.034(3)
C28 0.126(5) 0.082(4) 0.148(5) -0.008(4) -0.043(4) -0.009(3)
C38 0.208(6) 0.116(5) 0.093(4) -0.001(3) 0.034(4) -0.083(4)
C48 0.202(7) 0.183(8) 0.115(5) -0.016(5) 0.084(5) -0.054(6)
O19 0.222(5) 0.123(3) 0.088(3) 0.003(2) 0.011(3) -0.004(3)
C19 0.264(8) 0.105(5) 0.145(5) 0.020(4) 0.040(5) -0.017(5)
C29 0.167(6) 0.086(4) 0.086(4) 0.019(3) 0.004(4) -0.008(4)
C39 0.179(6) 0.153(5) 0.092(4) -0.005(4) 0.011(4) -0.020(5)
C49 0.138(6) 0.236(8) 0.088(4) 0.057(5) 0.019(4) 0.014(6)

_geom_special_details            
;
 All esds (except the esd in the dihedral angle between two l.s. planes)
 are estimated using the full covariance matrix.  The cell esds are taken
 into account individually in the estimation of esds in distances, angles
 and torsion angles; correlations between esds in cell parameters are only
 used when they are defined by crystal symmetry.  An approximate (isotropic)
 treatment of cell esds is used for estimating esds involving l.s. planes.
;

loop_
_geom_bond_atom_site_label_1
_geom_bond_atom_site_label_2
_geom_bond_distance
_geom_bond_site_symmetry_2
_geom_bond_publ_flag
N11 C31 1.375(3) . ?
N11 C41 1.396(3) . ?
N11 C241 1.442(3) . ?
N21 C11 1.309(3) . ?
N21 C491 1.432(3) . ?
N21 H21 0.80(3) . ?
C11 C21 1.445(3) . ?
C11 C391 1.479(3) . ?
C21 C31 1.398(4) . ?
C21 C91 1.450(3) . ?
C31 C141 1.476(4) . ?
C41 C51 1.398(4) . ?
C41 C91 1.403(4) . ?
C51 C61 1.388(4) . ?
C51 H51 0.9500 . ?
C61 C71 1.405(4) . ?
C61 C101 1.539(3) . ?
C71 C81 1.382(4) . ?
C71 H71 0.9500 . ?
C81 C91 1.397(4) . ?
C81 H81 0.9500 . ?
C101 C131 1.524(4) . ?
C101 C121 1.525(4) . ?
C101 C111 1.526(4) . ?
C111 H11A 0.9800 . ?
C111 H11B 0.9800 . ?
C111 H11C 0.9800 . ?
C121 H12A 0.9800 . ?
C121 H12B 0.9800 . ?
C121 H12C 0.9800 . ?
C131 H13A 0.9800 . ?
C131 H13B 0.9800 . ?
C131 H13C 0.9800 . ?
C141 C191 1.385(4) . ?
C141 C151 1.388(4) . ?
C151 C161 1.390(4) . ?
C151 H151 0.9500 . ?
C161 C171 1.388(5) . ?
C161 H161 0.9500 . ?
C171 C181 1.380(5) . ?
C171 C201 1.535(4) . ?
C181 C191 1.387(5) . ?
C181 H181 0.9500 . ?
C191 H191 0.9500 . ?
C201 C21B 1.489(6) . ?
C201 C22A 1.506(6) . ?
C201 C23A 1.527(6) . ?
C201 C22B 1.527(6) . ?
C201 C23B 1.553(6) . ?
C201 C21A 1.556(5) . ?
C21A H21A 0.9800 . ?
C21A H21B 0.9800 . ?
C21A H21C 0.9800 . ?
C22A H22A 0.9800 . ?
C22A H22B 0.9800 . ?
C22A H22C 0.9800 . ?
C23A H23A 0.9800 . ?
C23A H23B 0.9800 . ?
C23A H23C 0.9800 . ?
C21B H21D 0.9800 . ?
C21B H21E 0.9800 . ?
C21B H21F 0.9800 . ?
C22B H22D 0.9800 . ?
C22B H22E 0.9800 . ?
C22B H22F 0.9800 . ?
C23B H23D 0.9800 . ?
C23B H23E 0.9800 . ?
C23B H23F 0.9800 . ?
C241 C291 1.376(4) . ?
C241 C251 1.383(4) . ?
C251 C261 1.385(4) . ?
C251 H251 0.9500 . ?
C261 C271 1.387(4) . ?
C261 H261 0.9500 . ?
C271 C281 1.392(4) . ?
C271 C301 1.502(4) . ?
C281 C291 1.392(4) . ?
C281 H281 0.9500 . ?
C291 H291 0.9500 . ?
C301 C351 1.400(4) . ?
C301 C311 1.401(4) . ?
C311 C321 1.394(4) . ?
C311 C361 1.512(4) . ?
C321 C331 1.377(5) . ?
C321 H321 0.9500 . ?
C331 C341 1.382(5) . ?
C331 C371 1.512(4) . ?
C341 C351 1.402(4) . ?
C341 H341 0.9500 . ?
C351 C381 1.503(4) . ?
C361 H36A 0.9800 . ?
C361 H36B 0.9800 . ?
C361 H36C 0.9800 . ?
C371 H37A 0.9800 . ?
C371 H37B 0.9800 . ?
C371 H37C 0.9800 . ?
C381 H38A 0.9800 . ?
C381 H38B 0.9800 . ?
C381 H38C 0.9800 . ?
C391 C441 1.386(4) . ?
C391 C401 1.391(4) . ?
C401 C411 1.382(4) . ?
C401 H401 0.9500 . ?
C411 C421 1.383(4) . ?
C411 H411 0.9500 . ?
C421 C431 1.394(4) . ?
C421 C451 1.535(4) . ?
C431 C441 1.386(4) . ?
C431 H431 0.9500 . ?
C441 H441 0.9500 . ?
C451 C48A 1.482(5) . ?
C451 C47B 1.491(6) . ?
C451 C46A 1.518(5) . ?
C451 C48B 1.524(7) . ?
C451 C47A 1.555(5) . ?
C451 C46B 1.566(7) . ?
C46A H46A 0.9800 . ?
C46A H46B 0.9800 . ?
C46A H46C 0.9800 . ?
C47A H47A 0.9800 . ?
C47A H47B 0.9800 . ?
C47A H47C 0.9800 . ?
C48A H48A 0.9800 . ?
C48A H48B 0.9800 . ?
C48A H48C 0.9800 . ?
C46B H46D 0.9800 . ?
C46B H46E 0.9800 . ?
C46B H46F 0.9800 . ?
C47B H47D 0.9800 . ?
C47B H47E 0.9800 . ?
C47B H47F 0.9800 . ?
C48B H48D 0.9800 . ?
C48B H48E 0.9800 . ?
C48B H48F 0.9800 . ?
C491 C501 1.381(4) . ?
C491 C541 1.386(4) . ?
C501 C511 1.380(4) . ?
C501 H501 0.9500 . ?
C511 C521 1.398(4) . ?
C511 H511 0.9500 . ?
C521 C531 1.392(4) . ?
C521 C551 1.499(4) . ?
C531 C541 1.388(4) . ?
C531 H531 0.9500 . ?
C541 H541 0.9500 . ?
C551 C561 1.395(4) . ?
C551 C601 1.405(4) . ?
C561 C571 1.397(4) . ?
C561 C611 1.508(4) . ?
C571 C581 1.376(4) . ?
C571 H571 0.9500 . ?
C581 C591 1.381(5) . ?
C581 C621 1.514(4) . ?
C591 C601 1.395(4) . ?
C591 H591 0.9500 . ?
C601 C631 1.505(5) . ?
C611 H61A 0.9800 . ?
C611 H61B 0.9800 . ?
C611 H61C 0.9800 . ?
C621 H62A 0.9800 . ?
C621 H62B 0.9800 . ?
C621 H62C 0.9800 . ?
C631 H63A 0.9800 . ?
C631 H63B 0.9800 . ?
C631 H63C 0.9800 . ?
Cl12 C22 1.708(3) . ?
Cl22 C32 1.700(3) . ?
O12 C12 1.210(3) . ?
O22 C42 1.204(3) . ?
N12 C72 1.142(4) . ?
N22 C82 1.138(4) . ?
C12 C22 1.469(4) . ?
C12 C62 1.484(4) . ?
C22 C32 1.334(4) . ?
C32 C42 1.486(4) . ?
C42 C52 1.490(4) . ?
C52 C62 1.339(4) . ?
C52 C72 1.432(4) . ?
C62 C82 1.435(4) . ?
Cl13 C23 1.712(6) . ?
Cl23 C33 1.707(5) . ?
O13 C13 1.215(6) . ?
O23 C43 1.211(5) . ?
N13 C73 1.132(6) . ?
N23 C83 1.141(6) . ?
C13 C23 1.474(6) . ?
C13 C63 1.493(6) . ?
C23 C33 1.343(6) . ?
C33 C43 1.481(6) . ?
C43 C53 1.488(6) . ?
C53 C63 1.339(6) . ?
C53 C73 1.435(6) . ?
C63 C83 1.433(6) . ?
Cl14 C24 1.703(6) . ?
Cl24 C34 1.705(6) . ?
O14 C14 1.214(7) . ?
O24 C44 1.210(6) . ?
N14 C74 1.136(7) . ?
N24 C84 1.135(7) . ?
C14 C24 1.471(7) . ?
C14 C64 1.489(7) . ?
C24 C34 1.336(7) . ?
C34 C44 1.479(7) . ?
C44 C54 1.486(7) . ?
C54 C64 1.343(7) . ?
C54 C74 1.431(6) . ?
C64 C84 1.430(7) . ?
Cl15 C25 1.704(6) . ?
Cl25 C35 1.705(6) . ?
O15 C15 1.211(6) . ?
O25 C45 1.210(6) . ?
N15 C75 1.134(7) . ?
N25 C85 1.141(7) . ?
C15 C25 1.473(7) . ?
C15 C65 1.486(7) . ?
C25 C35 1.340(7) . ?
C35 C45 1.480(7) . ?
C45 C55 1.484(7) . ?
C55 C65 1.343(7) . ?
C55 C75 1.430(6) . ?
C65 C85 1.432(7) . ?
C16 C66 1.356(6) . ?
C16 C26 1.413(7) . ?
C16 C76 1.424(7) . ?
C26 C36 1.403(7) . ?
C26 H26 0.9500 . ?
C36 C46 1.363(7) . ?
C36 H36 0.9500 . ?
C46 C56 1.370(8) . ?
C46 H46 0.9500 . ?
C56 C66 1.390(7) . ?
C56 H56 0.9500 . ?
C66 H66 0.9500 . ?
C76 H76A 0.9800 . ?
C76 H76B 0.9800 . ?
C76 H76C 0.9800 . ?
S17 O27 1.443(2) . ?
S17 O37 1.4535(19) . ?
S17 O17 1.4663(19) . ?
S17 C17 1.766(3) . ?
C17 H17A 0.9800 . ?
C17 H17B 0.9800 . ?
C17 H17C 0.9800 . ?
O18 C38 1.370(6) . ?
O18 C18 1.421(6) . ?
C18 C28 1.474(7) . ?
C18 H18A 0.9900 . ?
C18 H18B 0.9900 . ?
C28 H28A 0.9800 . ?
C28 H28B 0.9800 . ?
C28 H28C 0.9800 . ?
C38 C48 1.465(8) . ?
C38 H38D 0.9900 . ?
C38 H38E 0.9900 . ?
C48 H48G 0.9800 . ?
C48 H48H 0.9800 . ?
C48 H48I 0.9800 . ?
O19 C19 1.343(7) . ?
O19 C39 1.421(7) . ?
C19 C29 1.439(8) . ?
C19 H19A 0.9900 . ?
C19 H19B 0.9900 . ?
C29 H29A 0.9800 . ?
C29 H29B 0.9800 . ?
C29 H29C 0.9800 . ?
C39 C49 1.443(8) . ?
C39 H39A 0.9900 . ?
C39 H39B 0.9900 . ?
C49 H49A 0.9800 . ?
C49 H49B 0.9800 . ?
C49 H49C 0.9800 . ?

loop_
_geom_angle_atom_site_label_1
_geom_angle_atom_site_label_2
_geom_angle_atom_site_label_3
_geom_angle
_geom_angle_site_symmetry_1
_geom_angle_site_symmetry_3
_geom_angle_publ_flag
C31 N11 C41 109.6(2) . . ?
C31 N11 C241 125.5(2) . . ?
C41 N11 C241 124.8(2) . . ?
C11 N21 C491 129.9(2) . . ?
C11 N21 H21 117(2) . . ?
C491 N21 H21 113(2) . . ?
N21 C11 C21 124.3(2) . . ?
N21 C11 C391 114.7(2) . . ?
C21 C11 C391 120.9(2) . . ?
C31 C21 C11 123.7(2) . . ?
C31 C21 C91 107.2(2) . . ?
C11 C21 C91 129.1(2) . . ?
N11 C31 C21 108.5(2) . . ?
N11 C31 C141 120.6(2) . . ?
C21 C31 C141 130.9(2) . . ?
N11 C41 C51 129.1(2) . . ?
N11 C41 C91 108.1(2) . . ?
C51 C41 C91 122.7(2) . . ?
C61 C51 C41 118.7(2) . . ?
C61 C51 H51 120.7 . . ?
C41 C51 H51 120.7 . . ?
C51 C61 C71 118.5(2) . . ?
C51 C61 C101 119.2(2) . . ?
C71 C61 C101 122.4(2) . . ?
C81 C71 C61 122.9(3) . . ?
C81 C71 H71 118.5 . . ?
C61 C71 H71 118.5 . . ?
C71 C81 C91 119.1(2) . . ?
C71 C81 H81 120.5 . . ?
C91 C81 H81 120.5 . . ?
C81 C91 C41 118.0(2) . . ?
C81 C91 C21 135.3(2) . . ?
C41 C91 C21 106.5(2) . . ?
C131 C101 C121 109.0(3) . . ?
C131 C101 C111 107.3(3) . . ?
C121 C101 C111 109.5(4) . . ?
C131 C101 C61 112.9(2) . . ?
C121 C101 C61 108.8(3) . . ?
C111 C101 C61 109.3(3) . . ?
C101 C111 H11A 109.5 . . ?
C101 C111 H11B 109.5 . . ?
H11A C111 H11B 109.5 . . ?
C101 C111 H11C 109.5 . . ?
H11A C111 H11C 109.5 . . ?
H11B C111 H11C 109.5 . . ?
C101 C121 H12A 109.5 . . ?
C101 C121 H12B 109.5 . . ?
H12A C121 H12B 109.5 . . ?
C101 C121 H12C 109.5 . . ?
H12A C121 H12C 109.5 . . ?
H12B C121 H12C 109.5 . . ?
C101 C131 H13A 109.5 . . ?
C101 C131 H13B 109.5 . . ?
H13A C131 H13B 109.5 . . ?
C101 C131 H13C 109.5 . . ?
H13A C131 H13C 109.5 . . ?
H13B C131 H13C 109.5 . . ?
C191 C141 C151 117.7(3) . . ?
C191 C141 C31 120.2(3) . . ?
C151 C141 C31 122.0(2) . . ?
C141 C151 C161 120.6(3) . . ?
C141 C151 H151 119.7 . . ?
C161 C151 H151 119.7 . . ?
C171 C161 C151 121.7(3) . . ?
C171 C161 H161 119.2 . . ?
C151 C161 H161 119.2 . . ?
C181 C171 C161 117.3(3) . . ?
C181 C171 C201 121.6(3) . . ?
C161 C171 C201 121.1(3) . . ?
C171 C181 C191 121.5(3) . . ?
C171 C181 H181 119.3 . . ?
C191 C181 H181 119.3 . . ?
C141 C191 C181 121.2(3) . . ?
C141 C191 H191 119.4 . . ?
C181 C191 H191 119.4 . . ?
C22A C201 C23A 113.4(5) . . ?
C21B C201 C22B 112.7(7) . . ?
C21B C201 C171 113.6(5) . . ?
C22A C201 C171 113.3(4) . . ?
C23A C201 C171 110.0(4) . . ?
C22B C201 C171 109.1(6) . . ?
C21B C201 C23B 109.9(7) . . ?
C22B C201 C23B 105.7(7) . . ?
C171 C201 C23B 105.2(4) . . ?
C22A C201 C21A 106.1(5) . . ?
C23A C201 C21A 104.7(5) . . ?
C171 C201 C21A 108.7(4) . . ?
C201 C21A H21A 109.5 . . ?
C201 C21A H21B 109.5 . . ?
H21A C21A H21B 109.5 . . ?
C201 C21A H21C 109.5 . . ?
H21A C21A H21C 109.5 . . ?
H21B C21A H21C 109.5 . . ?
C201 C22A H22A 109.5 . . ?
C201 C22A H22B 109.5 . . ?
H22A C22A H22B 109.5 . . ?
C201 C22A H22C 109.5 . . ?
H22A C22A H22C 109.5 . . ?
H22B C22A H22C 109.5 . . ?
C201 C23A H23A 109.5 . . ?
C201 C23A H23B 109.5 . . ?
H23A C23A H23B 109.5 . . ?
C201 C23A H23C 109.5 . . ?
H23A C23A H23C 109.5 . . ?
H23B C23A H23C 109.5 . . ?
C201 C21B H21D 109.5 . . ?
C201 C21B H21E 109.5 . . ?
H21D C21B H21E 109.5 . . ?
C201 C21B H21F 109.5 . . ?
H21D C21B H21F 109.5 . . ?
H21E C21B H21F 109.5 . . ?
C201 C22B H22D 109.5 . . ?
C201 C22B H22E 109.5 . . ?
H22D C22B H22E 109.5 . . ?
C201 C22B H22F 109.5 . . ?
H22D C22B H22F 109.5 . . ?
H22E C22B H22F 109.5 . . ?
C201 C23B H23D 109.5 . . ?
C201 C23B H23E 109.5 . . ?
H23D C23B H23E 109.5 . . ?
C201 C23B H23F 109.5 . . ?
H23D C23B H23F 109.5 . . ?
H23E C23B H23F 109.5 . . ?
C291 C241 C251 120.8(2) . . ?
C291 C241 N11 119.8(2) . . ?
C251 C241 N11 119.3(2) . . ?
C241 C251 C261 119.1(2) . . ?
C241 C251 H251 120.4 . . ?
C261 C251 H251 120.4 . . ?
C251 C261 C271 121.5(3) . . ?
C251 C261 H261 119.2 . . ?
C271 C261 H261 119.2 . . ?
C261 C271 C281 118.0(2) . . ?
C261 C271 C301 118.9(2) . . ?
C281 C271 C301 123.0(2) . . ?
C271 C281 C291 121.1(2) . . ?
C271 C281 H281 119.5 . . ?
C291 C281 H281 119.5 . . ?
C241 C291 C281 119.3(2) . . ?
C241 C291 H291 120.4 . . ?
C281 C291 H291 120.4 . . ?
C351 C301 C311 120.3(3) . . ?
C351 C301 C271 120.3(3) . . ?
C311 C301 C271 119.3(2) . . ?
C321 C311 C301 118.7(3) . . ?
C321 C311 C361 119.9(3) . . ?
C301 C311 C361 121.4(3) . . ?
C331 C321 C311 122.3(3) . . ?
C331 C321 H321 118.9 . . ?
C311 C321 H321 118.9 . . ?
C321 C331 C341 118.1(3) . . ?
C321 C331 C371 121.1(3) . . ?
C341 C331 C371 120.8(3) . . ?
C331 C341 C351 122.1(3) . . ?
C331 C341 H341 119.0 . . ?
C351 C341 H341 119.0 . . ?
C301 C351 C341 118.4(3) . . ?
C301 C351 C381 121.4(3) . . ?
C341 C351 C381 120.1(3) . . ?
C311 C361 H36A 109.5 . . ?
C311 C361 H36B 109.5 . . ?
H36A C361 H36B 109.5 . . ?
C311 C361 H36C 109.5 . . ?
H36A C361 H36C 109.5 . . ?
H36B C361 H36C 109.5 . . ?
C331 C371 H37A 109.5 . . ?
C331 C371 H37B 109.5 . . ?
H37A C371 H37B 109.5 . . ?
C331 C371 H37C 109.5 . . ?
H37A C371 H37C 109.5 . . ?
H37B C371 H37C 109.5 . . ?
C351 C381 H38A 109.5 . . ?
C351 C381 H38B 109.5 . . ?
H38A C381 H38B 109.5 . . ?
C351 C381 H38C 109.5 . . ?
H38A C381 H38C 109.5 . . ?
H38B C381 H38C 109.5 . . ?
C441 C391 C401 119.1(2) . . ?
C441 C391 C11 121.2(2) . . ?
C401 C391 C11 119.7(2) . . ?
C411 C401 C391 120.3(3) . . ?
C411 C401 H401 119.8 . . ?
C391 C401 H401 119.8 . . ?
C401 C411 C421 121.4(3) . . ?
C401 C411 H411 119.3 . . ?
C421 C411 H411 119.3 . . ?
C411 C421 C431 117.8(2) . . ?
C411 C421 C451 120.3(3) . . ?
C431 C421 C451 121.9(3) . . ?
C441 C431 C421 121.5(3) . . ?
C441 C431 H431 119.3 . . ?
C421 C431 H431 119.3 . . ?
C391 C441 C431 119.9(3) . . ?
C391 C441 H441 120.0 . . ?
C431 C441 H441 120.0 . . ?
C48A C451 C46A 114.2(5) . . ?
C47B C451 C48B 113.9(8) . . ?
C48A C451 C421 112.2(3) . . ?
C47B C451 C421 115.4(6) . . ?
C46A C451 C421 107.5(3) . . ?
C48B C451 C421 109.3(7) . . ?
C48A C451 C47A 108.8(4) . . ?
C46A C451 C47A 103.5(4) . . ?
C421 C451 C47A 110.3(3) . . ?
C47B C451 C46B 106.3(7) . . ?
C48B C451 C46B 103.6(8) . . ?
C421 C451 C46B 107.4(5) . . ?
C451 C46A H46A 109.5 . . ?
C451 C46A H46B 109.5 . . ?
H46A C46A H46B 109.5 . . ?
C451 C46A H46C 109.5 . . ?
H46A C46A H46C 109.5 . . ?
H46B C46A H46C 109.5 . . ?
C451 C47A H47A 109.5 . . ?
C451 C47A H47B 109.5 . . ?
H47A C47A H47B 109.5 . . ?
C451 C47A H47C 109.5 . . ?
H47A C47A H47C 109.5 . . ?
H47B C47A H47C 109.5 . . ?
C451 C48A H48A 109.5 . . ?
C451 C48A H48B 109.5 . . ?
H48A C48A H48B 109.5 . . ?
C451 C48A H48C 109.5 . . ?
H48A C48A H48C 109.5 . . ?
H48B C48A H48C 109.5 . . ?
C451 C46B H46D 109.5 . . ?
C451 C46B H46E 109.5 . . ?
H46D C46B H46E 109.5 . . ?
C451 C46B H46F 109.5 . . ?
H46D C46B H46F 109.5 . . ?
H46E C46B H46F 109.5 . . ?
C451 C47B H47D 109.5 . . ?
C451 C47B H47E 109.5 . . ?
H47D C47B H47E 109.5 . . ?
C451 C47B H47F 109.5 . . ?
H47D C47B H47F 109.5 . . ?
H47E C47B H47F 109.5 . . ?
C451 C48B H48D 109.5 . . ?
C451 C48B H48E 109.5 . . ?
H48D C48B H48E 109.5 . . ?
C451 C48B H48F 109.5 . . ?
H48D C48B H48F 109.5 . . ?
H48E C48B H48F 109.5 . . ?
C501 C491 C541 120.9(2) . . ?
C501 C491 N21 121.1(2) . . ?
C541 C491 N21 117.9(2) . . ?
C511 C501 C491 119.4(2) . . ?
C511 C501 H501 120.3 . . ?
C491 C501 H501 120.3 . . ?
C501 C511 C521 121.0(3) . . ?
C501 C511 H511 119.5 . . ?
C521 C511 H511 119.5 . . ?
C531 C521 C511 118.5(2) . . ?
C531 C521 C551 122.5(3) . . ?
C511 C521 C551 118.9(2) . . ?
C541 C531 C521 120.8(3) . . ?
C541 C531 H531 119.6 . . ?
C521 C531 H531 119.6 . . ?
C491 C541 C531 119.3(2) . . ?
C491 C541 H541 120.4 . . ?
C531 C541 H541 120.4 . . ?
C561 C551 C601 120.0(3) . . ?
C561 C551 C521 121.2(3) . . ?
C601 C551 C521 118.8(3) . . ?
C551 C561 C571 119.0(3) . . ?
C551 C561 C611 120.8(3) . . ?
C571 C561 C611 120.2(3) . . ?
C581 C571 C561 122.0(3) . . ?
C581 C571 H571 119.0 . . ?
C561 C571 H571 119.0 . . ?
C571 C581 C591 118.3(3) . . ?
C571 C581 C621 121.8(3) . . ?
C591 C581 C621 119.9(3) . . ?
C581 C591 C601 122.0(3) . . ?
C581 C591 H591 119.0 . . ?
C601 C591 H591 119.0 . . ?
C591 C601 C551 118.7(3) . . ?
C591 C601 C631 119.9(3) . . ?
C551 C601 C631 121.5(3) . . ?
C561 C611 H61A 109.5 . . ?
C561 C611 H61B 109.5 . . ?
H61A C611 H61B 109.5 . . ?
C561 C611 H61C 109.5 . . ?
H61A C611 H61C 109.5 . . ?
H61B C611 H61C 109.5 . . ?
C581 C621 H62A 109.5 . . ?
C581 C621 H62B 109.5 . . ?
H62A C621 H62B 109.5 . . ?
C581 C621 H62C 109.5 . . ?
H62A C621 H62C 109.5 . . ?
H62B C621 H62C 109.5 . . ?
C601 C631 H63A 109.5 . . ?
C601 C631 H63B 109.5 . . ?
H63A C631 H63B 109.5 . . ?
C601 C631 H63C 109.5 . . ?
H63A C631 H63C 109.5 . . ?
H63B C631 H63C 109.5 . . ?
O12 C12 C22 122.6(3) . . ?
O12 C12 C62 120.1(3) . . ?
C22 C12 C62 117.3(2) . . ?
C32 C22 C12 121.8(3) . . ?
C32 C22 Cl12 123.2(3) . . ?
C12 C22 Cl12 115.0(2) . . ?
C22 C32 C42 121.5(3) . . ?
C22 C32 Cl22 122.6(2) . . ?
C42 C32 Cl22 115.9(2) . . ?
O22 C42 C32 122.5(3) . . ?
O22 C42 C52 120.8(3) . . ?
C32 C42 C52 116.7(2) . . ?
C62 C52 C72 122.7(3) . . ?
C62 C52 C42 121.3(2) . . ?
C72 C52 C42 115.9(2) . . ?
C52 C62 C82 122.3(3) . . ?
C52 C62 C12 121.3(2) . . ?
C82 C62 C12 116.3(3) . . ?
N12 C72 C52 178.2(4) . . ?
N22 C82 C62 179.3(5) . . ?
O13 C13 C23 122.6(8) . . ?
O13 C13 C63 119.8(7) . . ?
C23 C13 C63 117.4(5) . . ?
C33 C23 C13 121.2(5) . . ?
C33 C23 Cl13 122.7(5) . . ?
C13 C23 Cl13 116.1(4) . . ?
C23 C33 C43 121.6(4) . . ?
C23 C33 Cl23 122.5(5) . . ?
C43 C33 Cl23 115.8(4) . . ?
O23 C43 C33 121.5(5) . . ?
O23 C43 C53 121.5(5) . . ?
C33 C43 C53 117.0(4) . . ?
C63 C53 C73 123.6(5) . . ?
C63 C53 C43 121.1(5) . . ?
C73 C53 C43 115.2(5) . . ?
C53 C63 C83 123.8(5) . . ?
C53 C63 C13 121.2(5) . . ?
C83 C63 C13 115.1(5) . . ?
N13 C73 C53 178.6(10) . . ?
N23 C83 C63 178.8(10) . . ?
O14 C14 C24 122.4(10) . . ?
O14 C14 C64 120.3(9) . . ?
C24 C14 C64 116.7(6) . . ?
C34 C24 C14 121.5(6) . . ?
C34 C24 Cl14 123.1(6) . . ?
C14 C24 Cl14 115.3(5) . . ?
C24 C34 C44 121.8(5) . . ?
C24 C34 Cl24 122.8(6) . . ?
C44 C34 Cl24 115.3(5) . . ?
O24 C44 C34 121.8(7) . . ?
O24 C44 C54 121.0(7) . . ?
C34 C44 C54 117.0(5) . . ?
C64 C54 C74 122.7(7) . . ?
C64 C54 C44 120.4(6) . . ?
C74 C54 C44 116.9(6) . . ?
C54 C64 C84 122.9(7) . . ?
C54 C64 C14 122.0(6) . . ?
C84 C64 C14 115.0(7) . . ?
N14 C74 C54 178.5(13) . . ?
N24 C84 C64 178.3(16) . . ?
O15 C15 C25 122.8(8) . . ?
O15 C15 C65 120.3(7) . . ?
C25 C15 C65 116.8(5) . . ?
C35 C25 C15 121.6(6) . . ?
C35 C25 Cl15 123.0(6) . . ?
C15 C25 Cl15 115.5(5) . . ?
C25 C35 C45 122.3(6) . . ?
C25 C35 Cl25 122.2(6) . . ?
C45 C35 Cl25 115.6(5) . . ?
O25 C45 C35 122.5(7) . . ?
O25 C45 C55 121.6(8) . . ?
C35 C45 C55 116.0(5) . . ?
C65 C55 C75 121.6(6) . . ?
C65 C55 C45 122.0(6) . . ?
C75 C55 C45 116.4(6) . . ?
C55 C65 C85 121.6(7) . . ?
C55 C65 C15 121.3(6) . . ?
C85 C65 C15 117.1(6) . . ?
N15 C75 C55 179.1(16) . . ?
N25 C85 C65 179.1(10) . . ?
C66 C16 C26 119.3(5) . . ?
C66 C16 C76 119.1(6) . . ?
C26 C16 C76 121.6(6) . . ?
C36 C26 C16 117.8(5) . . ?
C36 C26 H26 121.1 . . ?
C16 C26 H26 121.1 . . ?
C46 C36 C26 122.9(5) . . ?
C46 C36 H36 118.6 . . ?
C26 C36 H36 118.6 . . ?
C36 C46 C56 117.5(6) . . ?
C36 C46 H46 121.3 . . ?
C56 C46 H46 121.3 . . ?
C46 C56 C66 121.8(5) . . ?
C46 C56 H56 119.1 . . ?
C66 C56 H56 119.1 . . ?
C16 C66 C56 120.6(5) . . ?
C16 C66 H66 119.7 . . ?
C56 C66 H66 119.7 . . ?
C16 C76 H76A 109.5 . . ?
C16 C76 H76B 109.5 . . ?
H76A C76 H76B 109.5 . . ?
C16 C76 H76C 109.5 . . ?
H76A C76 H76C 109.5 . . ?
H76B C76 H76C 109.5 . . ?
O27 S17 O37 113.98(12) . . ?
O27 S17 O17 112.12(11) . . ?
O37 S17 O17 111.20(11) . . ?
O27 S17 C17 106.99(15) . . ?
O37 S17 C17 106.61(15) . . ?
O17 S17 C17 105.31(14) . . ?
S17 C17 H17A 109.5 . . ?
S17 C17 H17B 109.5 . . ?
H17A C17 H17B 109.5 . . ?
S17 C17 H17C 109.5 . . ?
H17A C17 H17C 109.5 . . ?
H17B C17 H17C 109.5 . . ?
C38 O18 C18 110.8(5) . . ?
O18 C18 C28 109.5(4) . . ?
O18 C18 H18A 109.8 . . ?
C28 C18 H18A 109.8 . . ?
O18 C18 H18B 109.8 . . ?
C28 C18 H18B 109.8 . . ?
H18A C18 H18B 108.2 . . ?
C18 C28 H28A 109.5 . . ?
C18 C28 H28B 109.5 . . ?
H28A C28 H28B 109.5 . . ?
C18 C28 H28C 109.5 . . ?
H28A C28 H28C 109.5 . . ?
H28B C28 H28C 109.5 . . ?
O18 C38 C48 106.9(6) . . ?
O18 C38 H38D 110.3 . . ?
C48 C38 H38D 110.3 . . ?
O18 C38 H38E 110.3 . . ?
C48 C38 H38E 110.3 . . ?
H38D C38 H38E 108.6 . . ?
C38 C48 H48G 109.5 . . ?
C38 C48 H48H 109.5 . . ?
H48G C48 H48H 109.5 . . ?
C38 C48 H48I 109.5 . . ?
H48G C48 H48I 109.5 . . ?
H48H C48 H48I 109.5 . . ?
C19 O19 C39 113.4(6) . . ?
O19 C19 C29 114.7(7) . . ?
O19 C19 H19A 108.6 . . ?
C29 C19 H19A 108.6 . . ?
O19 C19 H19B 108.6 . . ?
C29 C19 H19B 108.6 . . ?
H19A C19 H19B 107.6 . . ?
C19 C29 H29A 109.5 . . ?
C19 C29 H29B 109.5 . . ?
H29A C29 H29B 109.5 . . ?
C19 C29 H29C 109.5 . . ?
H29A C29 H29C 109.5 . . ?
H29B C29 H29C 109.5 . . ?
O19 C39 C49 104.8(6) . . ?
O19 C39 H39A 110.8 . . ?
C49 C39 H39A 110.8 . . ?
O19 C39 H39B 110.8 . . ?
C49 C39 H39B 110.8 . . ?
H39A C39 H39B 108.9 . . ?
C39 C49 H49A 109.5 . . ?
C39 C49 H49B 109.5 . . ?
H49A C49 H49B 109.5 . . ?
C39 C49 H49C 109.5 . . ?
H49A C49 H49C 109.5 . . ?
H49B C49 H49C 109.5 . . ?

loop_
_geom_torsion_atom_site_label_1
_geom_torsion_atom_site_label_2
_geom_torsion_atom_site_label_3
_geom_torsion_atom_site_label_4
_geom_torsion
_geom_torsion_site_symmetry_1
_geom_torsion_site_symmetry_2
_geom_torsion_site_symmetry_3
_geom_torsion_site_symmetry_4
_geom_torsion_publ_flag
C491 N21 C11 C21 13.1(4) . . . . ?
C491 N21 C11 C391 -168.6(2) . . . . ?
N21 C11 C21 C31 -147.5(3) . . . . ?
C391 C11 C21 C31 34.3(4) . . . . ?
N21 C11 C21 C91 33.9(4) . . . . ?
C391 C11 C21 C91 -144.3(3) . . . . ?
C41 N11 C31 C21 1.2(3) . . . . ?
C241 N11 C31 C21 -174.7(2) . . . . ?
C41 N11 C31 C141 -179.4(2) . . . . ?
C241 N11 C31 C141 4.7(4) . . . . ?
C11 C21 C31 N11 -179.9(2) . . . . ?
C91 C21 C31 N11 -1.1(3) . . . . ?
C11 C21 C31 C141 0.8(4) . . . . ?
C91 C21 C31 C141 179.6(3) . . . . ?
C31 N11 C41 C51 179.8(3) . . . . ?
C241 N11 C41 C51 -4.2(4) . . . . ?
C31 N11 C41 C91 -0.9(3) . . . . ?
C241 N11 C41 C91 175.0(2) . . . . ?
N11 C41 C51 C61 -177.8(3) . . . . ?
C91 C41 C51 C61 3.0(4) . . . . ?
C41 C51 C61 C71 0.0(4) . . . . ?
C41 C51 C61 C101 -179.8(3) . . . . ?
C51 C61 C71 C81 -1.7(4) . . . . ?
C101 C61 C71 C81 178.1(3) . . . . ?
C61 C71 C81 C91 0.5(4) . . . . ?
C71 C81 C91 C41 2.4(4) . . . . ?
C71 C81 C91 C21 177.3(3) . . . . ?
N11 C41 C91 C81 176.4(2) . . . . ?
C51 C41 C91 C81 -4.2(4) . . . . ?
N11 C41 C91 C21 0.2(3) . . . . ?
C51 C41 C91 C21 179.6(3) . . . . ?
C31 C21 C91 C81 -174.7(3) . . . . ?
C11 C21 C91 C81 4.0(5) . . . . ?
C31 C21 C91 C41 0.5(3) . . . . ?
C11 C21 C91 C41 179.3(3) . . . . ?
C51 C61 C101 C131 179.2(3) . . . . ?
C71 C61 C101 C131 -0.7(4) . . . . ?
C51 C61 C101 C121 58.0(4) . . . . ?
C71 C61 C101 C121 -121.8(4) . . . . ?
C51 C61 C101 C111 -61.5(4) . . . . ?
C71 C61 C101 C111 118.6(3) . . . . ?
N11 C31 C141 C191 56.8(4) . . . . ?
C21 C31 C141 C191 -124.0(3) . . . . ?
N11 C31 C141 C151 -122.9(3) . . . . ?
C21 C31 C141 C151 56.3(4) . . . . ?
C191 C141 C151 C161 -0.5(4) . . . . ?
C31 C141 C151 C161 179.3(3) . . . . ?
C141 C151 C161 C171 1.1(4) . . . . ?
C151 C161 C171 C181 -0.9(5) . . . . ?
C151 C161 C171 C201 -178.7(3) . . . . ?
C161 C171 C181 C191 0.2(5) . . . . ?
C201 C171 C181 C191 178.0(3) . . . . ?
C151 C141 C191 C181 -0.3(5) . . . . ?
C31 C141 C191 C181 180.0(3) . . . . ?
C171 C181 C191 C141 0.4(5) . . . . ?
C181 C171 C201 C21B 169.8(10) . . . . ?
C161 C171 C201 C21B -12.5(11) . . . . ?
C181 C171 C201 C22A 9.3(7) . . . . ?
C161 C171 C201 C22A -173.0(6) . . . . ?
C181 C171 C201 C23A -118.9(7) . . . . ?
C161 C171 C201 C23A 58.8(7) . . . . ?
C181 C171 C201 C22B 43.2(10) . . . . ?
C161 C171 C201 C22B -139.1(9) . . . . ?
C181 C171 C201 C23B -69.9(9) . . . . ?
C161 C171 C201 C23B 107.8(9) . . . . ?
C181 C171 C201 C21A 127.0(6) . . . . ?
C161 C171 C201 C21A -55.3(6) . . . . ?
C31 N11 C241 C291 -127.4(3) . . . . ?
C41 N11 C241 C291 57.3(4) . . . . ?
C31 N11 C241 C251 50.6(4) . . . . ?
C41 N11 C241 C251 -124.8(3) . . . . ?
C291 C241 C251 C261 2.3(4) . . . . ?
N11 C241 C251 C261 -175.6(2) . . . . ?
C241 C251 C261 C271 -0.9(4) . . . . ?
C251 C261 C271 C281 -1.4(4) . . . . ?
C251 C261 C271 C301 177.4(3) . . . . ?
C261 C271 C281 C291 2.4(4) . . . . ?
C301 C271 C281 C291 -176.4(3) . . . . ?
C251 C241 C291 C281 -1.4(4) . . . . ?
N11 C241 C291 C281 176.6(2) . . . . ?
C271 C281 C291 C241 -1.1(4) . . . . ?
C261 C271 C301 C351 91.9(3) . . . . ?
C281 C271 C301 C351 -89.4(3) . . . . ?
C261 C271 C301 C311 -83.7(3) . . . . ?
C281 C271 C301 C311 95.1(3) . . . . ?
C351 C301 C311 C321 -1.9(4) . . . . ?
C271 C301 C311 C321 173.6(3) . . . . ?
C351 C301 C311 C361 178.9(3) . . . . ?
C271 C301 C311 C361 -5.5(4) . . . . ?
C301 C311 C321 C331 -1.1(5) . . . . ?
C361 C311 C321 C331 178.1(3) . . . . ?
C311 C321 C331 C341 3.7(5) . . . . ?
C311 C321 C331 C371 -174.0(3) . . . . ?
C321 C331 C341 C351 -3.5(4) . . . . ?
C371 C331 C341 C351 174.2(3) . . . . ?
C311 C301 C351 C341 2.2(4) . . . . ?
C271 C301 C351 C341 -173.4(2) . . . . ?
C311 C301 C351 C381 -179.3(3) . . . . ?
C271 C301 C351 C381 5.1(4) . . . . ?
C331 C341 C351 C301 0.6(4) . . . . ?
C331 C341 C351 C381 -178.0(3) . . . . ?
N21 C11 C391 C441 -133.0(3) . . . . ?
C21 C11 C391 C441 45.4(4) . . . . ?
N21 C11 C391 C401 45.1(3) . . . . ?
C21 C11 C391 C401 -136.6(3) . . . . ?
C441 C391 C401 C411 0.5(4) . . . . ?
C11 C391 C401 C411 -177.6(2) . . . . ?
C391 C401 C411 C421 0.8(4) . . . . ?
C401 C411 C421 C431 -1.3(4) . . . . ?
C401 C411 C421 C451 177.5(3) . . . . ?
C411 C421 C431 C441 0.6(5) . . . . ?
C451 C421 C431 C441 -178.2(3) . . . . ?
C401 C391 C441 C431 -1.2(4) . . . . ?
C11 C391 C441 C431 176.9(3) . . . . ?
C421 C431 C441 C391 0.7(5) . . . . ?
C411 C421 C451 C48A 148.6(5) . . . . ?
C431 C421 C451 C48A -32.7(6) . . . . ?
C411 C421 C451 C47B -25.5(10) . . . . ?
C431 C421 C451 C47B 153.2(10) . . . . ?
C411 C421 C451 C46A -85.0(5) . . . . ?
C431 C421 C451 C46A 93.7(5) . . . . ?
C411 C421 C451 C48B 104.4(10) . . . . ?
C431 C421 C451 C48B -76.9(10) . . . . ?
C411 C421 C451 C47A 27.2(5) . . . . ?
C431 C421 C451 C47A -154.1(4) . . . . ?
C411 C421 C451 C46B -143.8(8) . . . . ?
C431 C421 C451 C46B 34.9(8) . . . . ?
C11 N21 C491 C501 39.3(4) . . . . ?
C11 N21 C491 C541 -143.5(3) . . . . ?
C541 C491 C501 C511 3.3(4) . . . . ?
N21 C491 C501 C511 -179.6(2) . . . . ?
C491 C501 C511 C521 0.1(4) . . . . ?
C501 C511 C521 C531 -2.8(4) . . . . ?
C501 C511 C521 C551 176.0(3) . . . . ?
C511 C521 C531 C541 2.4(4) . . . . ?
C551 C521 C531 C541 -176.4(3) . . . . ?
C501 C491 C541 C531 -3.7(4) . . . . ?
N21 C491 C541 C531 179.0(2) . . . . ?
C521 C531 C541 C491 0.9(4) . . . . ?
C531 C521 C551 C561 -78.3(4) . . . . ?
C511 C521 C551 C561 102.9(3) . . . . ?
C531 C521 C551 C601 104.5(4) . . . . ?
C511 C521 C551 C601 -74.3(4) . . . . ?
C601 C551 C561 C571 2.3(4) . . . . ?
C521 C551 C561 C571 -174.9(3) . . . . ?
C601 C551 C561 C611 -178.9(3) . . . . ?
C521 C551 C561 C611 3.9(4) . . . . ?
C551 C561 C571 C581 0.2(4) . . . . ?
C611 C561 C571 C581 -178.6(3) . . . . ?
C561 C571 C581 C591 -2.2(5) . . . . ?
C561 C571 C581 C621 175.3(3) . . . . ?
C571 C581 C591 C601 1.7(5) . . . . ?
C621 C581 C591 C601 -175.8(3) . . . . ?
C581 C591 C601 C551 0.7(5) . . . . ?
C581 C591 C601 C631 -179.1(4) . . . . ?
C561 C551 C601 C591 -2.7(5) . . . . ?
C521 C551 C601 C591 174.5(3) . . . . ?
C561 C551 C601 C631 177.1(4) . . . . ?
C521 C551 C601 C631 -5.7(5) . . . . ?
O12 C12 C22 C32 -175.1(3) . . . . ?
C62 C12 C22 C32 4.1(4) . . . . ?
O12 C12 C22 Cl12 4.0(4) . . . . ?
C62 C12 C22 Cl12 -176.8(2) . . . . ?
C12 C22 C32 C42 -3.7(5) . . . . ?
Cl12 C22 C32 C42 177.2(2) . . . . ?
C12 C22 C32 Cl22 177.2(2) . . . . ?
Cl12 C22 C32 Cl22 -1.9(4) . . . . ?
C22 C32 C42 O22 -178.5(3) . . . . ?
Cl22 C32 C42 O22 0.6(4) . . . . ?
C22 C32 C42 C52 1.4(4) . . . . ?
Cl22 C32 C42 C52 -179.5(2) . . . . ?
O22 C42 C52 C62 -179.6(3) . . . . ?
C32 C42 C52 C62 0.6(4) . . . . ?
O22 C42 C52 C72 3.4(4) . . . . ?
C32 C42 C52 C72 -176.5(3) . . . . ?
C72 C52 C62 C82 -1.6(4) . . . . ?
C42 C52 C62 C82 -178.4(3) . . . . ?
C72 C52 C62 C12 176.8(3) . . . . ?
C42 C52 C62 C12 -0.1(4) . . . . ?
O12 C12 C62 C52 177.1(3) . . . . ?
C22 C12 C62 C52 -2.1(4) . . . . ?
O12 C12 C62 C82 -4.5(4) . . . . ?
C22 C12 C62 C82 176.3(3) . . . . ?
O13 C13 C23 C33 -172(3) . . . . ?
C63 C13 C23 C33 3(3) . . . . ?
O13 C13 C23 Cl13 8(4) . . . . ?
C63 C13 C23 Cl13 -177.6(15) . . . . ?
C13 C23 C33 C43 2(2) . . . . ?
Cl13 C23 C33 C43 -178.0(8) . . . . ?
C13 C23 C33 Cl23 178.4(15) . . . . ?
Cl13 C23 C33 Cl23 -1.1(16) . . . . ?
C23 C33 C43 O23 171.7(10) . . . . ?
Cl23 C33 C43 O23 -5.4(10) . . . . ?
C23 C33 C43 C53 -6.8(13) . . . . ?
Cl23 C33 C43 C53 176.1(6) . . . . ?
O23 C43 C53 C63 -170.5(9) . . . . ?
C33 C43 C53 C63 8.0(13) . . . . ?
O23 C43 C53 C73 7.9(12) . . . . ?
C33 C43 C53 C73 -173.6(7) . . . . ?
C73 C53 C63 C83 -1.5(18) . . . . ?
C43 C53 C63 C83 176.7(10) . . . . ?
C73 C53 C63 C13 177.9(15) . . . . ?
C43 C53 C63 C13 -4(2) . . . . ?
O13 C13 C63 C53 173(3) . . . . ?
C23 C13 C63 C53 -2(3) . . . . ?
O13 C13 C63 C83 -7(3) . . . . ?
C23 C13 C63 C83 177.8(16) . . . . ?
O14 C14 C24 C34 177(4) . . . . ?
C64 C14 C24 C34 5(4) . . . . ?
O14 C14 C24 Cl14 -6(5) . . . . ?
C64 C14 C24 Cl14 -178(2) . . . . ?
C14 C24 C34 C44 -1(3) . . . . ?
Cl14 C24 C34 C44 -177.8(12) . . . . ?
C14 C24 C34 Cl24 179(2) . . . . ?
Cl14 C24 C34 Cl24 2(2) . . . . ?
C24 C34 C44 O24 170.7(15) . . . . ?
Cl24 C34 C44 O24 -9.0(15) . . . . ?
C24 C34 C44 C54 -5.8(19) . . . . ?
Cl24 C34 C44 C54 174.5(9) . . . . ?
O24 C44 C54 C64 -168.6(14) . . . . ?
C34 C44 C54 C64 8.0(18) . . . . ?
O24 C44 C54 C74 10.8(17) . . . . ?
C34 C44 C54 C74 -172.7(10) . . . . ?
C74 C54 C64 C84 -1(3) . . . . ?
C44 C54 C64 C84 178.4(14) . . . . ?
C74 C54 C64 C14 177(2) . . . . ?
C44 C54 C64 C14 -4(3) . . . . ?
O14 C14 C64 C54 -175(4) . . . . ?
C24 C14 C64 C54 -3(4) . . . . ?
O14 C14 C64 C84 4(5) . . . . ?
C24 C14 C64 C84 175(2) . . . . ?
O15 C15 C25 C35 179.93(11) . . . . ?
C65 C15 C25 C35 -0.10(17) . . . . ?
O15 C15 C25 Cl15 -0.01(15) . . . . ?
C65 C15 C25 Cl15 179.97(9) . . . . ?
C15 C25 C35 C45 0.11(18) . . . . ?
Cl15 C25 C35 C45 -179.97(9) . . . . ?
C15 C25 C35 Cl25 179.96(9) . . . . ?
Cl15 C25 C35 Cl25 -0.12(16) . . . . ?
C25 C35 C45 O25 179.83(13) . . . . ?
Cl25 C35 C45 O25 -0.04(17) . . . . ?
C25 C35 C45 C55 -0.11(17) . . . . ?
Cl25 C35 C45 C55 -179.97(9) . . . . ?
O25 C45 C55 C65 -179.82(13) . . . . ?
C35 C45 C55 C65 0.12(17) . . . . ?
O25 C45 C55 C75 0.08(18) . . . . ?
C35 C45 C55 C75 -179.99(11) . . . . ?
C75 C55 C65 C85 0.13(19) . . . . ?
C45 C55 C65 C85 -179.98(11) . . . . ?
C75 C55 C65 C15 179.99(11) . . . . ?
C45 C55 C65 C15 -0.12(18) . . . . ?
O15 C15 C65 C55 -179.92(11) . . . . ?
C25 C15 C65 C55 0.11(17) . . . . ?
O15 C15 C65 C85 -0.06(17) . . . . ?
C25 C15 C65 C85 179.97(11) . . . . ?
C66 C16 C26 C36 -2.5(6) . . . . ?
C76 C16 C26 C36 180.0(4) . . . . ?
C16 C26 C36 C46 0.5(7) . . . . ?
C26 C36 C46 C56 1.2(7) . . . . ?
C36 C46 C56 C66 -1.0(7) . . . . ?
C26 C16 C66 C56 2.8(6) . . . . ?
C76 C16 C66 C56 -179.6(4) . . . . ?
C46 C56 C66 C16 -1.1(7) . . . . ?
C38 O18 C18 C28 -174.0(5) . . . . ?
C18 O18 C38 C48 -179.0(5) . . . . ?
C39 O19 C19 C29 175.2(7) . . . . ?
C19 O19 C39 C49 179.4(7) . . . . ?

loop_
_geom_hbond_atom_site_label_D
_geom_hbond_atom_site_label_H
_geom_hbond_atom_site_label_A
_geom_hbond_distance_DH
_geom_hbond_distance_HA
_geom_hbond_distance_DA
_geom_hbond_angle_DHA
_geom_hbond_site_symmetry_A
_geom_hbond_publ_flag
N21 H21 O17 0.80(3) 1.97(3) 2.763(3) 169(3) . yes

_refine_diff_density_max         0.981
_refine_diff_density_min         -0.702
_refine_diff_density_rms         0.059

_shelx_res_file                  
;
TITL l1281a
    l1281a.res
    created by SHELXL-2019/3 at 13:58:07 on 11-Mar-2024
CELL 0.71073 18.02875 20.40418 26.13005 90.0 97.486 90.0
ZERR       4  0.00048  0.00053  0.00053  0.0  0.001  0.0
LATT 1
SYMM 1/2-X, 1/2+Y, 1/2-Z
SFAC C H Cl N O S
UNIT 396 400 20 28 40 4
TEMP -123
L.S. 15
FMAP 2
PLAN -20
ACTA
CONF
BOND $H
HTAB N21 O17
SADI 0.01 C61 C101 C171 C201 C421 C451
SADI 0.01 C101 C111 C101 C121 C101 C131 =
          C201 C21A C201 C22A C201 C23A C201 C21B C201 C22B C201 C23B =
          C451 C46A C451 C47A C451 C48A C451 C46B C451 C47B C451 C48B
SADI 0.02 C111 C121 C111 C131 C121 C131 =
          C21A C22A C21A C23A C22A C23A C21B C22B C21B C23B C22B C23B =
          C46A C47A C46A C48A C47A C48A C46B C47B C46B C48B C47B C48B
SADI 0.02 C61 C111 C61 C121 C61 C131 =
          C171 C21A C171 C22A C171 C23A C171 C21B C171 C22B C171 C23B =
          C421 C46A C421 C47A C421 C48A C421 C46B C421 C47B C421 C48B
ISOR 0.01 C111 > C131
ISOR 0.01 C21A > C23B
ISOR 0.01 C46A > C48B
RIGU C101 > C131
RIGU C201 > C23B
RIGU C451 > C48B
FLAT 0.01 CL15 > C85
SADI 0.01 C22 CL12 C32 CL22 =
          C23 CL13 C33 CL23 =
          C24 CL14 C34 CL24 =
          C25 CL15 C35 CL25
SADI 0.01 C12 O12 C42 O22 =
          C13 O13 C43 O23 =
          C14 O14 C44 O24 =
          C15 O15 C45 O25
SADI 0.01 C52 C72 C62 C82 =
          C53 C73 C63 C83 =
          C54 C74 C64 C84 =
          C55 C75 C65 C85
SADI 0.01 C72 N12 C82 N22 =
          C73 N13 C83 N23 =
          C74 N14 C84 N24 =
          C75 N15 C85 N25
SADI 0.02 C52 N12 C62 N22 =
          C53 N13 C63 N23 =
          C54 N14 C64 N24 =
          C55 N15 C65 N25
ISOR 0.01 CL13 > C84
RIGU CL13 > C84
RIGU C16 > C76
ISOR 0.01 O18 > C49
RIGU O18 > C49
WGHT    0.094800    8.656301
FVAR       0.17017   0.64918   0.74034   0.59981
N11   4    0.178656    0.211911    0.503032    11.00000    0.02261    0.03357 =
         0.03285   -0.00305    0.00867   -0.00095
N21   4    0.434871    0.237532    0.501726    11.00000    0.02339    0.03450 =
         0.02434   -0.00128    0.00923   -0.00439
H21   2    0.469802    0.245006    0.486481    11.00000    0.03426
C11   1    0.368945    0.234744    0.474124    11.00000    0.02846    0.02570 =
         0.02649   -0.00116    0.00910   -0.00205
C21   1    0.298910    0.234762    0.495430    11.00000    0.02598    0.03190 =
         0.02364    0.00049    0.00682   -0.00034
C31   1    0.234877    0.201626    0.473064    11.00000    0.02304    0.03271 =
         0.02786    0.00232    0.00688    0.00326
C41   1    0.204593    0.252707    0.544417    11.00000    0.02851    0.02756 =
         0.03185   -0.00054    0.01014    0.00028
C51   1    0.166694    0.275964    0.584164    11.00000    0.03205    0.03320 =
         0.03926   -0.00249    0.01721   -0.00195
AFIX  43
H51   2    0.116536    0.263104    0.586259    11.00000   -1.20000
AFIX   0
C61   1    0.203810    0.318204    0.620489    11.00000    0.03927    0.03182 =
         0.03675   -0.00199    0.01747    0.00046
C71   1    0.277933    0.335757    0.615662    11.00000    0.03751    0.03042 =
         0.03222   -0.00385    0.01056   -0.00349
AFIX  43
H71   2    0.302944    0.365624    0.639937    11.00000   -1.20000
AFIX   0
C81   1    0.316082    0.311489    0.577153    11.00000    0.02775    0.03426 =
         0.03294   -0.00158    0.01109   -0.00209
AFIX  43
H81   2    0.366327    0.324274    0.575288    11.00000   -1.20000
AFIX   0
C91   1    0.279692    0.267896    0.541018    11.00000    0.02754    0.02972 =
         0.02767    0.00101    0.01043    0.00033
C101  1    0.162750    0.343971    0.664496    11.00000    0.05432    0.04648 =
         0.05151   -0.01782    0.03211   -0.00999
C111  1    0.094451    0.383444    0.641729    11.00000    0.04878    0.10713 =
         0.09783   -0.05903    0.01903    0.01291
AFIX 137
H11A  2    0.063140    0.356611    0.616358    11.00000   -1.50000
H11B  2    0.110799    0.422789    0.624825    11.00000   -1.50000
H11C  2    0.065545    0.396284    0.669381    11.00000   -1.50000
AFIX   0
C121  1    0.137687    0.285712    0.694524    11.00000    0.18768    0.07293 =
         0.09136   -0.03373    0.11045   -0.04901
AFIX 137
H12A  2    0.181670    0.261143    0.710021    11.00000   -1.50000
H12B  2    0.105599    0.257056    0.671047    11.00000   -1.50000
H12C  2    0.109685    0.301496    0.721802    11.00000   -1.50000
AFIX   0
C131  1    0.211225    0.388929    0.701538    11.00000    0.05893    0.05818 =
         0.04749   -0.01826    0.02491    0.00099
AFIX 137
H13A  2    0.182693    0.403406    0.728937    11.00000   -1.50000
H13B  2    0.226263    0.427180    0.682675    11.00000   -1.50000
H13C  2    0.255895    0.365118    0.716825    11.00000   -1.50000
AFIX   0
C141  1    0.221852    0.160513    0.426256    11.00000    0.02387    0.03876 =
         0.02861   -0.00264    0.00623   -0.00461
C151  1    0.265426    0.105885    0.419457    11.00000    0.02769    0.04020 =
         0.03535   -0.00344    0.00730   -0.00450
AFIX  43
H151  2    0.305372    0.094449    0.445304    11.00000   -1.20000
AFIX   0
C161  1    0.251145    0.067782    0.375193    11.00000    0.04523    0.04344 =
         0.04550   -0.01492    0.01669   -0.00536
AFIX  43
H161  2    0.281129    0.030184    0.371636    11.00000   -1.20000
AFIX   0
C171  1    0.194207    0.083243    0.336048    11.00000    0.04488    0.06612 =
         0.03525   -0.01521    0.01017   -0.01908
C181  1    0.151325    0.137711    0.343102    11.00000    0.04504    0.07787 =
         0.03468   -0.00406   -0.00509   -0.00561
AFIX  43
H181  2    0.111833    0.149506    0.317032    11.00000   -1.20000
AFIX   0
C191  1    0.164595    0.175623    0.387406    11.00000    0.03679    0.05901 =
         0.03772   -0.00631   -0.00099    0.00817
AFIX  43
H191  2    0.133829    0.212654    0.391174    11.00000   -1.20000
AFIX   0
C201  1    0.178054    0.039897    0.287884    11.00000    0.08547    0.08759 =
         0.04446   -0.02808    0.01488   -0.03443
PART 1
C21A  1    0.251281    0.032681    0.262732    21.00000    0.11537    0.09865 =
         0.06489   -0.04465    0.03145   -0.00972
AFIX  33
H21A  2    0.290647    0.013978    0.287907    21.00000   -1.50000
H21B  2    0.242210    0.003669    0.232678    21.00000   -1.50000
H21C  2    0.267092    0.075851    0.251775    21.00000   -1.50000
AFIX   0
C22A  1    0.120771    0.068753    0.246966    21.00000    0.10540    0.16549 =
         0.04610   -0.04597   -0.00993   -0.01081
AFIX  33
H22A  2    0.135927    0.113235    0.238705    21.00000   -1.50000
H22B  2    0.117081    0.041509    0.215851    21.00000   -1.50000
H22C  2    0.072035    0.070291    0.259721    21.00000   -1.50000
AFIX   0
C23A  1    0.159298   -0.029687    0.303432    21.00000    0.17688    0.09088 =
         0.06920   -0.03731    0.02078   -0.06329
AFIX  33
H23A  2    0.198489   -0.045635    0.330036    21.00000   -1.50000
H23B  2    0.111160   -0.029654    0.317054    21.00000   -1.50000
H23C  2    0.156206   -0.058436    0.273185    21.00000   -1.50000
AFIX   0
PART 2
C21B  1    0.237766   -0.009165    0.282673   -21.00000    0.12246    0.10969 =
         0.09384   -0.07330    0.00139    0.00679
AFIX  33
H21D  2    0.246312   -0.035834    0.314080   -21.00000   -1.50000
H21E  2    0.222172   -0.037532    0.252948   -21.00000   -1.50000
H21F  2    0.284107    0.013583    0.277560   -21.00000   -1.50000
AFIX   0
C22B  1    0.161397    0.083548    0.240297   -21.00000    0.13606    0.13781 =
         0.04379   -0.02547    0.01728    0.00013
AFIX  33
H22D  2    0.121895    0.114843    0.245646   -21.00000   -1.50000
H22E  2    0.206771    0.107464    0.234660   -21.00000   -1.50000
H22F  2    0.144836    0.056348    0.210048   -21.00000   -1.50000
AFIX   0
C23B  1    0.103453    0.004351    0.293713   -21.00000    0.08944    0.09318 =
         0.08551   -0.05849    0.01727   -0.04087
AFIX  33
H23D  2    0.064439    0.036912    0.297121   -21.00000   -1.50000
H23E  2    0.088543   -0.022803    0.263167   -21.00000   -1.50000
H23F  2    0.110299   -0.023488    0.324529   -21.00000   -1.50000
AFIX   0
PART 0
C241  1    0.105730    0.181698    0.495313    11.00000    0.02393    0.03176 =
         0.03149    0.00050    0.00780   -0.00047
C251  1    0.100271    0.114411    0.489575    11.00000    0.02620    0.03101 =
         0.04920    0.00228    0.01194    0.00545
AFIX  43
H251  2    0.144024    0.087987    0.493070    11.00000   -1.20000
AFIX   0
C261  1    0.030196    0.086057    0.478669    11.00000    0.03389    0.02660 =
         0.04932    0.00089    0.01278   -0.00071
AFIX  43
H261  2    0.026394    0.039914    0.474238    11.00000   -1.20000
AFIX   0
C271  1   -0.034572    0.123484    0.474066    11.00000    0.02828    0.02946 =
         0.04031   -0.00059    0.01291   -0.00102
C281  1   -0.027476    0.190772    0.481911    11.00000    0.02446    0.02978 =
         0.04457   -0.00183    0.00944    0.00294
AFIX  43
H281  2   -0.071174    0.217110    0.480267    11.00000   -1.20000
AFIX   0
C291  1    0.042603    0.220136    0.492130    11.00000    0.02863    0.02653 =
         0.03451   -0.00142    0.00808    0.00025
AFIX  43
H291  2    0.046781    0.266216    0.496852    11.00000   -1.20000
AFIX   0
C301  1   -0.108661    0.090113    0.459949    11.00000    0.02740    0.02424 =
         0.04996   -0.00076    0.01009    0.00297
C311  1   -0.134241    0.077867    0.407871    11.00000    0.03499    0.02987 =
         0.05594   -0.00663    0.01070   -0.00087
C321  1   -0.199321    0.041093    0.395592    11.00000    0.04166    0.03870 =
         0.06010   -0.01410    0.00361   -0.00033
AFIX  43
H321  2   -0.217265    0.033359    0.360295    11.00000   -1.20000
AFIX   0
C331  1   -0.238485    0.015597    0.432861    11.00000    0.03129    0.02694 =
         0.07980   -0.00699    0.00516    0.00006
C341  1   -0.214122    0.030500    0.483893    11.00000    0.03005    0.02392 =
         0.07920    0.00779    0.02010    0.00248
AFIX  43
H341  2   -0.242228    0.015254    0.509833    11.00000   -1.20000
AFIX   0
C351  1   -0.149252    0.067401    0.498570    11.00000    0.02841    0.02611 =
         0.05771    0.00457    0.01369    0.00427
C361  1   -0.092323    0.102816    0.365332    11.00000    0.05940    0.05820 =
         0.04554   -0.01111    0.01551   -0.00909
AFIX 137
H36A  2   -0.043805    0.080652    0.367348    11.00000   -1.50000
H36B  2   -0.084454    0.150163    0.369311    11.00000   -1.50000
H36C  2   -0.121532    0.093808    0.331757    11.00000   -1.50000
AFIX   0
C371  1   -0.304470   -0.029528    0.418663    11.00000    0.04200    0.04495 =
         0.12209   -0.01339    0.00976   -0.01165
AFIX 137
H37A  2   -0.286507   -0.074422    0.415114    11.00000   -1.50000
H37B  2   -0.332478   -0.015292    0.385881    11.00000   -1.50000
H37C  2   -0.337197   -0.028122    0.445790    11.00000   -1.50000
AFIX   0
C381  1   -0.123608    0.080432    0.554698    11.00000    0.04238    0.05204 =
         0.05005    0.00906    0.01743    0.00423
AFIX 137
H38A  2   -0.074950    0.059496    0.564673    11.00000   -1.50000
H38B  2   -0.160198    0.062497    0.575574    11.00000   -1.50000
H38C  2   -0.118956    0.127798    0.560446    11.00000   -1.50000
AFIX   0
C391  1    0.370333    0.233388    0.417683    11.00000    0.02743    0.03282 =
         0.02560   -0.00271    0.00814   -0.00527
C401  1    0.420543    0.192526    0.396988    11.00000    0.02470    0.04234 =
         0.02971   -0.00579    0.00599   -0.00164
AFIX  43
H401  2    0.452350    0.164465    0.419035    11.00000   -1.20000
AFIX   0
C411  1    0.424387    0.192545    0.344522    11.00000    0.03100    0.05409 =
         0.03051   -0.01231    0.00966   -0.00134
AFIX  43
H411  2    0.458545    0.163955    0.330937    11.00000   -1.20000
AFIX   0
C421  1    0.379579    0.233289    0.311369    11.00000    0.03811    0.05430 =
         0.02691   -0.00546    0.00856   -0.00781
C431  1    0.329026    0.273652    0.332457    11.00000    0.05101    0.04920 =
         0.02875    0.00570    0.00367    0.00289
AFIX  43
H431  2    0.297355    0.301778    0.310374    11.00000   -1.20000
AFIX   0
C441  1    0.323953    0.273653    0.384941    11.00000    0.04159    0.04009 =
         0.03188    0.00005    0.00951    0.00400
AFIX  43
H441  2    0.288727    0.301222    0.398438    11.00000   -1.20000
AFIX   0
C451  1    0.387279    0.234379    0.253560    11.00000    0.06002    0.08211 =
         0.02475   -0.00330    0.01069   -0.00305
PART 3
C46A  1    0.449877    0.281731    0.246024    31.00000    0.12146    0.12699 =
         0.04947    0.00940    0.04142   -0.03443
AFIX  33
H46A  2    0.495427    0.269044    0.268490    31.00000   -1.50000
H46B  2    0.459274    0.280508    0.209931    31.00000   -1.50000
H46C  2    0.435348    0.326212    0.254784    31.00000   -1.50000
AFIX   0
C47A  1    0.416975    0.167310    0.236542    31.00000    0.14367    0.08452 =
         0.03083   -0.00919    0.02637    0.02201
AFIX  33
H47A  2    0.464626    0.157223    0.257617    31.00000   -1.50000
H47B  2    0.380503    0.132912    0.241175    31.00000   -1.50000
H47C  2    0.424507    0.169538    0.200110    31.00000   -1.50000
AFIX   0
C48A  1    0.315283    0.248871    0.221346    31.00000    0.09067    0.22268 =
         0.02359   -0.01073   -0.00293    0.06344
AFIX  33
H48A  2    0.277825    0.216392    0.228313    31.00000   -1.50000
H48B  2    0.298244    0.292754    0.229638    31.00000   -1.50000
H48C  2    0.322170    0.247050    0.184785    31.00000   -1.50000
AFIX   0
PART 4
C46B  1    0.374661    0.306773    0.234486   -31.00000    0.10384    0.11028 =
         0.03954    0.01441    0.03100   -0.01306
AFIX  33
H46D  2    0.326032    0.322276    0.242502   -31.00000   -1.50000
H46E  2    0.414405    0.334694    0.251916   -31.00000   -1.50000
H46F  2    0.375648    0.308651    0.197105   -31.00000   -1.50000
AFIX   0
C47B  1    0.461878    0.214405    0.240085   -31.00000    0.10249    0.15304 =
         0.06959    0.00381    0.05032    0.02107
AFIX  33
H47D  2    0.501048    0.240109    0.260509   -31.00000   -1.50000
H47E  2    0.469952    0.167706    0.247617   -31.00000   -1.50000
H47F  2    0.463676    0.222269    0.203268   -31.00000   -1.50000
AFIX   0
C48B  1    0.321984    0.197293    0.223891   -31.00000    0.13262    0.14640 =
         0.05917   -0.02173    0.00203   -0.05236
AFIX  33
H48D  2    0.274955    0.212845    0.234635   -31.00000   -1.50000
H48E  2    0.321361    0.204872    0.186802   -31.00000   -1.50000
H48F  2    0.327638    0.150309    0.231152   -31.00000   -1.50000
AFIX   0
PART 0
C491  1    0.455484    0.228909    0.556119    11.00000    0.02759    0.03065 =
         0.02551   -0.00181    0.00853    0.00114
C501  1    0.421855    0.181530    0.583020    11.00000    0.03023    0.03220 =
         0.03108   -0.00186    0.00521   -0.00529
AFIX  43
H501  2    0.384587    0.153666    0.565584    11.00000   -1.20000
AFIX   0
C511  1    0.442909    0.175052    0.635473    11.00000    0.03833    0.03453 =
         0.02979    0.00482    0.00754   -0.00348
AFIX  43
H511  2    0.419878    0.142461    0.654041    11.00000   -1.20000
AFIX   0
C521  1    0.497616    0.215717    0.661709    11.00000    0.04000    0.03443 =
         0.02761    0.00124    0.00554    0.00082
C531  1    0.533030    0.261172    0.633399    11.00000    0.03811    0.03537 =
         0.03110   -0.00254    0.00296   -0.00655
AFIX  43
H531  2    0.571644    0.288038    0.650432    11.00000   -1.20000
AFIX   0
C541  1    0.512562    0.267687    0.580562    11.00000    0.03378    0.03236 =
         0.02987    0.00152    0.00786   -0.00537
AFIX  43
H541  2    0.537393    0.298376    0.561370    11.00000   -1.20000
AFIX   0
C551  1    0.514834    0.209697    0.719219    11.00000    0.04965    0.03161 =
         0.02728   -0.00088    0.00455   -0.00523
C561  1    0.578792    0.177154    0.741992    11.00000    0.03922    0.04192 =
         0.03312   -0.00081    0.00230   -0.01089
C571  1    0.589223    0.168249    0.795442    11.00000    0.04690    0.04203 =
         0.03169    0.00412   -0.00370   -0.00757
AFIX  43
H571  2    0.632857    0.146213    0.810973    11.00000   -1.20000
AFIX   0
C581  1    0.538205    0.190431    0.826293    11.00000    0.06289    0.03216 =
         0.02628    0.00018    0.00272   -0.01100
C591  1    0.476341    0.224342    0.803331    11.00000    0.07778    0.04358 =
         0.03377   -0.00412    0.01603    0.00816
AFIX  43
H591  2    0.441482    0.240930    0.824392    11.00000   -1.20000
AFIX   0
C601  1    0.463467    0.234984    0.750181    11.00000    0.06637    0.04663 =
         0.03036    0.00142    0.00821    0.01387
C611  1    0.635320    0.150663    0.709534    11.00000    0.03861    0.09118 =
         0.04245    0.00252    0.00401    0.00439
AFIX 137
H61A  2    0.610295    0.121233    0.683089    11.00000   -1.50000
H61B  2    0.674138    0.126452    0.731571    11.00000   -1.50000
H61C  2    0.658251    0.187094    0.692854    11.00000   -1.50000
AFIX   0
C621  1    0.546827    0.176247    0.883652    11.00000    0.08874    0.05145 =
         0.02906    0.00565    0.00628   -0.00880
AFIX 137
H62A  2    0.522453    0.210956    0.901310    11.00000   -1.50000
H62B  2    0.600104    0.174596    0.897195    11.00000   -1.50000
H62C  2    0.523503    0.134009    0.889567    11.00000   -1.50000
AFIX   0
C631  1    0.395725    0.273132    0.727227    11.00000    0.10167    0.09245 =
         0.04725    0.00194    0.01607    0.05520
AFIX 137
H63A  2    0.369025    0.289558    0.754968    11.00000   -1.50000
H63B  2    0.362544    0.244518    0.704442    11.00000   -1.50000
H63C  2    0.411507    0.310152    0.707330    11.00000   -1.50000
AFIX   0
CL12  3    0.734276    0.196539    0.592342    11.00000    0.07106    0.13438 =
         0.04307   -0.02743   -0.00394    0.03202
CL22  3    0.598437    0.100599    0.555530    11.00000    0.08219    0.08429 =
         0.05919    0.02114    0.03994    0.01603
O12   5    0.808027    0.238866    0.506088    11.00000    0.03193    0.05827 =
         0.09288   -0.02990   -0.00627    0.01152
O22   5    0.572987    0.090023    0.443139    11.00000    0.04686    0.04490 =
         0.06907   -0.00214    0.01671   -0.01039
N12   4    0.621010    0.138402    0.324638    11.00000    0.07709    0.08203 =
         0.04358   -0.00336    0.00932    0.00156
N22   4    0.804991    0.251983    0.373021    11.00000    0.07001    0.06184 =
         0.13393    0.01801    0.05970   -0.00197
C12   1    0.752789    0.206463    0.492389    11.00000    0.02862    0.04368 =
         0.05944   -0.01636    0.00166    0.01243
C22   1    0.707153    0.177163    0.529082    11.00000    0.04232    0.06240 =
         0.04233   -0.01114    0.00165    0.02219
C32   1    0.649599    0.137735    0.513560    11.00000    0.04930    0.04685 =
         0.03858    0.00749    0.02067    0.02024
C42   1    0.625689    0.124451    0.457951    11.00000    0.03565    0.03111 =
         0.04821    0.00221    0.01363    0.00301
C52   1    0.670231    0.156103    0.420589    11.00000    0.03406    0.02927 =
         0.03638   -0.00384    0.00967    0.00560
C62   1    0.729234    0.194137    0.436667    11.00000    0.03004    0.03115 =
         0.04997   -0.00310    0.01375    0.00697
C72   1    0.643812    0.145891    0.367099    11.00000    0.05007    0.04571 =
         0.03905   -0.00098    0.01148    0.00095
C82   1    0.771824    0.226451    0.401397    11.00000    0.03933    0.04063 =
         0.07868    0.00202    0.02312    0.00257
PART 5
SAME 0.01 CL12 > C82
CL13  3    0.862080    0.429745    0.393896    41.00000    0.06516    0.07424 =
         0.05367    0.01606    0.01733   -0.00051
CL23  3    0.703418    0.486233    0.413284    41.00000    0.05370    0.05194 =
         0.08825    0.02405   -0.00933    0.00542
O13   5    0.935129    0.362494    0.486114    41.00000    0.02997    0.05999 =
         0.06153   -0.00380    0.01164    0.00433
O23   5    0.671030    0.456656    0.516771    41.00000    0.03310    0.04023 =
         0.08421   -0.02367    0.01157    0.00446
N13   4    0.707997    0.359123    0.625929    41.00000    0.07678    0.11237 =
         0.06610   -0.00057    0.03543   -0.00891
N23   4    0.922713    0.292666    0.603841    41.00000    0.05092    0.07231 =
         0.04552   -0.00317   -0.01014    0.00183
C13   1    0.871020    0.378116    0.489891    41.00000    0.03001    0.03630 =
         0.04032   -0.00604    0.00446   -0.00178
C23   1    0.824745    0.416561    0.449996    41.00000    0.03775    0.03657 =
         0.04197   -0.00004    0.00739   -0.00787
C33   1    0.757566    0.439904    0.457971    41.00000    0.03982    0.02847 =
         0.04449    0.00179    0.00110   -0.00111
C43   1    0.727583    0.429608    0.507489    41.00000    0.02969    0.03273 =
         0.04809   -0.01076    0.00436   -0.00321
C53   1    0.771115    0.385785    0.545859    41.00000    0.03377    0.03724 =
         0.03868   -0.00656    0.00522   -0.00371
C63   1    0.838730    0.363414    0.538438    41.00000    0.03130    0.03247 =
         0.03525   -0.00441    0.00318    0.00193
C73   1    0.736236    0.371470    0.590906    41.00000    0.04452    0.06537 =
         0.04864   -0.00565    0.01466   -0.00118
C83   1    0.884912    0.323908    0.575082    41.00000    0.03846    0.04910 =
         0.03391   -0.00743    0.00120    0.00082
PART 6
SAME 0.01 CL12 > C82
CL14  3    0.874447    0.414161    0.382217   -41.00000    0.07159    0.07592 =
         0.04790    0.00589    0.02305   -0.01695
CL24  3    0.710014    0.471704    0.383023   -41.00000    0.06818    0.07056 =
         0.08941    0.04214   -0.01749   -0.00960
O14   5    0.931839    0.357793    0.481430   -41.00000    0.03750    0.05187 =
         0.04291   -0.00724    0.01173    0.01148
O24   5    0.665438    0.465898    0.485571   -41.00000    0.03545    0.03642 =
         0.10336   -0.01650    0.00829    0.00369
N14   4    0.689608    0.386663    0.606295   -41.00000    0.09022    0.08132 =
         0.08335   -0.02465    0.05812   -0.01458
N24   4    0.906399    0.319522    0.605073   -41.00000    0.07296    0.07667 =
         0.04093   -0.00073   -0.01702   -0.00619
C14   1    0.871061    0.383319    0.481792   -41.00000    0.02917    0.03554 =
         0.03684   -0.00593    0.01171   -0.00456
C24   1    0.828633    0.411999    0.435234   -41.00000    0.04133    0.03719 =
         0.03401   -0.00165    0.00602   -0.00447
C34   1    0.760247    0.436923    0.435882   -41.00000    0.04264    0.03201 =
         0.03833    0.00153    0.00060   -0.00984
C44   1    0.723033    0.436372    0.483072   -41.00000    0.03091    0.02463 =
         0.04341   -0.00827   -0.00029   -0.00177
C54   1    0.761785    0.401037    0.528633   -41.00000    0.03317    0.03114 =
         0.03451   -0.00778    0.00929   -0.00429
C64   1    0.831524    0.378094    0.528211   -41.00000    0.03159    0.03153 =
         0.03574   -0.00825    0.00303   -0.00673
C74   1    0.721688    0.393782    0.572073   -41.00000    0.04669    0.05310 =
         0.05178   -0.01081    0.01731   -0.00601
C84   1    0.872353    0.345140    0.571296   -41.00000    0.04351    0.04217 =
         0.03578   -0.00728    0.00415   -0.00087
PART -7
SAME 0.01 CL12 > C82
CL15  3    0.403237    0.445855    0.389322    10.50000    0.04530    0.05339 =
         0.05053    0.00210    0.00358    0.00323
CL25  3    0.518580    0.563024    0.387011    10.50000    0.06120    0.04296 =
         0.05244    0.01377    0.01688    0.00094
O15   5    0.397340    0.399679    0.494093    10.50000    0.02592    0.03273 =
         0.05644    0.00583    0.00927   -0.00026
O25   5    0.590744    0.596082    0.490002    10.50000    0.03504    0.04076 =
         0.05794    0.00520    0.01374   -0.00183
N15   4    0.608181    0.562885    0.622670    10.50000    0.10606    0.04364 =
         0.05898   -0.02473    0.02318   -0.01092
N25   4    0.462902    0.415125    0.626081    10.50000    0.07989    0.03276 =
         0.05108    0.00456    0.00625   -0.01159
C15   1    0.441068    0.444411    0.492363    10.50000    0.02179    0.03258 =
         0.05111   -0.00164    0.00856    0.00575
C25   1    0.454095    0.476224    0.443716    10.50000    0.01794    0.04085 =
         0.03412    0.00546   -0.00449    0.00918
C35   1    0.502800    0.525709    0.442954    10.50000    0.02706    0.03713 =
         0.04329    0.01127    0.00798    0.01217
C45   1    0.546586    0.551500    0.490564    10.50000    0.02657    0.02095 =
         0.04790    0.01260    0.01418    0.00948
C55   1    0.533280    0.519327    0.539462    10.50000    0.02390    0.02724 =
         0.03894    0.00374    0.00383    0.00555
C65   1    0.484574    0.469723    0.540498    10.50000    0.02728    0.02568 =
         0.04124    0.00263    0.01347    0.00414
C75   1    0.575324    0.543924    0.585675    10.50000    0.02291    0.04499 =
         0.05359    0.02539    0.00187    0.00637
C85   1    0.472151    0.439036    0.587942    10.50000    0.03975    0.03365 =
         0.05923   -0.01040    0.01732    0.00036
PART 0
C16   1    0.127343    0.484513    0.396529    11.00000    0.10484    0.06257 =
         0.07959   -0.01458   -0.00584   -0.01120
C26   1    0.075568    0.485530    0.432744    11.00000    0.05148    0.07296 =
         0.10542   -0.03816    0.00569   -0.00815
AFIX  43
H26   2    0.028859    0.507366    0.425366    11.00000   -1.20000
AFIX   0
C36   1    0.095398    0.453248    0.479932    11.00000    0.08661    0.09237 =
         0.09948   -0.04232    0.01850   -0.01628
AFIX  43
H36   2    0.060877    0.453321    0.504471    11.00000   -1.20000
AFIX   0
C46   1    0.162053    0.421772    0.492113    11.00000    0.10811    0.07234 =
         0.08461   -0.02320   -0.01693   -0.00404
AFIX  43
H46   2    0.173783    0.399533    0.524084    11.00000   -1.20000
AFIX   0
C56   1    0.211486    0.423416    0.456516    11.00000    0.07655    0.08134 =
         0.10314   -0.03473   -0.01323   -0.00045
AFIX  43
H56   2    0.258633    0.402419    0.464328    11.00000   -1.20000
AFIX   0
C66   1    0.194580    0.454958    0.409276    11.00000    0.04808    0.06277 =
         0.11175   -0.03720    0.00321   -0.00892
AFIX  43
H66   2    0.230475    0.455815    0.385700    11.00000   -1.20000
AFIX   0
C76   1    0.111803    0.516000    0.347655    11.00000    0.22789    0.07349 =
         0.10075    0.00712   -0.02681   -0.02918
AFIX 137
H76A  2    0.158780    0.524124    0.333613    11.00000   -1.50000
H76B  2    0.086403    0.557762    0.351796    11.00000   -1.50000
H76C  2    0.079533    0.487778    0.323930    11.00000   -1.50000
AFIX   0
S17   6    0.591080    0.314652    0.447942    11.00000    0.02464    0.02851 =
         0.03429    0.00001    0.00917    0.00100
O17   5    0.563474    0.248144    0.455225    11.00000    0.02689    0.03145 =
         0.03799   -0.00116    0.01030   -0.00239
O27   5    0.553133    0.362941    0.475397    11.00000    0.03424    0.03401 =
         0.05350   -0.00338    0.01383    0.00796
O37   5    0.672170    0.317493    0.458732    11.00000    0.02579    0.03162 =
         0.05995   -0.00830    0.01253   -0.00077
C17   1    0.567949    0.331201    0.381431    11.00000    0.06981    0.05473 =
         0.03848    0.00983    0.00943   -0.00283
AFIX 137
H17A  2    0.513672    0.327723    0.372011    11.00000   -1.50000
H17B  2    0.593046    0.299457    0.361384    11.00000   -1.50000
H17C  2    0.584294    0.375605    0.373993    11.00000   -1.50000
AFIX   0
O18   5    0.414104    0.038073    0.706825    11.00000    0.16976    0.08352 =
         0.06628    0.00927    0.00198   -0.05069
C18   1    0.486561    0.009453    0.715116    11.00000    0.13980    0.07216 =
         0.10857    0.02196   -0.05846   -0.03369
AFIX  23
H18A  2    0.484601   -0.032336    0.734143    11.00000   -1.20000
H18B  2    0.521537    0.039295    0.736147    11.00000   -1.20000
AFIX   0
C28   1    0.513311   -0.002715    0.665028    11.00000    0.12613    0.08247 =
         0.14816   -0.00808   -0.04267   -0.00873
AFIX  33
H28A  2    0.563262   -0.022444    0.670787    11.00000   -1.50000
H28B  2    0.478806   -0.032626    0.644494    11.00000   -1.50000
H28C  2    0.515654    0.038835    0.646493    11.00000   -1.50000
AFIX   0
C38   1    0.390914    0.055930    0.752724    11.00000    0.20820    0.11634 =
         0.09325   -0.00077    0.03404   -0.08327
AFIX  23
H38D  2    0.425410    0.088880    0.770541    11.00000   -1.20000
H38E  2    0.389791    0.017293    0.775527    11.00000   -1.20000
AFIX   0
C48   1    0.315724    0.083612    0.740475    11.00000    0.20161    0.18320 =
         0.11502   -0.01619    0.08392   -0.05449
AFIX  33
H48G  2    0.297012    0.097070    0.772443    11.00000   -1.50000
H48H  2    0.317659    0.121772    0.717913    11.00000   -1.50000
H48I  2    0.282203    0.050513    0.722877    11.00000   -1.50000
AFIX   0
SAME 0.01 O18 > C48
O19   5    0.090885    0.050079    0.700162    11.00000    0.22173    0.12311 =
         0.08801    0.00320    0.01122   -0.00414
C19   1    0.067539    0.105674    0.675704    11.00000    0.26373    0.10467 =
         0.14490    0.01961    0.04043   -0.01736
AFIX  23
H19A  2    0.091515    0.143245    0.695344    11.00000   -1.20000
H19B  2    0.012843    0.109694    0.675845    11.00000   -1.20000
AFIX   0
C29   1    0.083308    0.110047    0.623208    11.00000    0.16709    0.08624 =
         0.08625    0.01923    0.00445   -0.00840
AFIX  33
H29A  2    0.064556    0.151857    0.608250    11.00000   -1.50000
H29B  2    0.137461    0.107438    0.622585    11.00000   -1.50000
H29C  2    0.058644    0.073825    0.603050    11.00000   -1.50000
AFIX   0
C39   1    0.080025    0.049347    0.753059    11.00000    0.17851    0.15332 =
         0.09190   -0.00455    0.01059   -0.01969
AFIX  23
H39A  2    0.026369    0.054291    0.756796    11.00000   -1.20000
H39B  2    0.108457    0.085181    0.772174    11.00000   -1.20000
AFIX   0
C49   1    0.107576   -0.013754    0.771811    11.00000    0.13824    0.23600 =
         0.08771    0.05693    0.01899    0.01402
AFIX  33
H49A  2    0.101864   -0.017887    0.808458    11.00000   -1.50000
H49B  2    0.079007   -0.048467    0.752216    11.00000   -1.50000
H49C  2    0.160572   -0.017774    0.767497    11.00000   -1.50000
AFIX   0
HKLF 4


REM  l1281a
REM wR2 = 0.1867, GooF = S = 1.031, Restrained GooF = 1.101 for all data
REM R1 = 0.0606 for 12485 Fo > 4sig(Fo) and 0.0899 for all 17722 data
REM 1360 parameters refined using 1307 restraints

END

WGHT      0.0948      8.6563

REM Highest difference peak  0.981,  deepest hole -0.702,  1-sigma level  0.059
Q1    1   0.6972  0.1533  0.5931  11.00000  0.05    0.98
Q2    1   0.5622  0.0733  0.5262  11.00000  0.05    0.81
Q3    1   0.1530  0.4605  0.4431  11.00000  0.05    0.80
Q4    1   0.1298  0.0940  0.6752  11.00000  0.05    0.65
Q5    1   0.2631  0.1130  0.7140  11.00000  0.05    0.63
Q6    1   0.0732  0.5204  0.3842  11.00000  0.05    0.63
Q7    1   0.3653  0.0606  0.7118  11.00000  0.05    0.56
Q8    1   0.3604  0.3358  0.2348  11.00000  0.05    0.44
Q9    1   0.1931  0.4835  0.3737  11.00000  0.05    0.42
Q10   1   0.4389  0.0269  0.7404  11.00000  0.05    0.39
Q11   1   0.1371  0.1136  0.7220  11.00000  0.05    0.39
Q12   1   0.1659  0.4983  0.3627  11.00000  0.05    0.38
Q13   1   0.0383  0.0753  0.7070  11.00000  0.05    0.33
Q14   1   0.3623  0.1623  0.2322  11.00000  0.05    0.33
Q15   1   0.3144  0.2240  0.2286  11.00000  0.05    0.32
Q16   1   0.3367  0.0794  0.7436  11.00000  0.05    0.30
Q17   1   0.1174  0.4170  0.5177  11.00000  0.05    0.29
Q18   1   0.3257  0.0929  0.7513  11.00000  0.05    0.29
Q19   1   0.4507  0.2424  0.2425  11.00000  0.05    0.27
Q20   1   0.3434  0.2571  0.2344  11.00000  0.05    0.26
;
_shelx_res_checksum              58865

_shelx_hkl_file                  
;
  -2   0   0 217.358 6.24397   1   294.3
   2   0   0 232.635 6.53621   2   665.0
   2   0   0 222.698 6.32321   4  1345.1
   2   0   0 226.521 6.24874   1   318.0
   2   0   0 224.933 6.40299   8  3324.7
  -2   0   0 215.749 6.31168   4  1329.8
  -2   0   0 214.283 6.39584   8  3308.7
  -2   0   0 215.677 6.35229   8  2724.5
  -2   0   0 227.801 6.50079   2   682.6
   2   0   0 210.548 6.33416   8  2708.5
  -3   0   0 -0.4610 0.51027   4  1325.9
   3   0   0 0.58943 0.65755   8  3328.6
  -3   0   0 0.89590 0.47559   1   288.5
   3   0   0 0.56300 0.55713   4  1348.7
  -3   0   0 0.55521 0.58377   8  2728.5
   3   0   0 -0.3076 0.99137   2   660.5
   3   0   0 -0.0389 0.51615   8  2704.6
  -3   0   0 3.51532 1.09456   2   686.9
   3   0   0 -0.1886 0.46078   1   323.8
  -3   0   0 0.99221 0.67021   8  3304.8
  -4   0   0 1331.61 38.1994   4  1322.1
  -4   0   0 1405.48 38.3166   8  2732.4
  -4   0   0 1340.73 38.0638   1   282.5
   4   0   0 1287.85 38.2245   8  2700.5
   4   0   0 1392.08 38.0705   1   329.9
  -4   0   0 1476.58 38.6881   2   691.5
   4   0   0 1392.04 38.2306   4  1352.8
   4   0   0 1418.24 38.3780   8  3332.6
  -4   0   0 1365.32 38.3648   8  3300.8
   4   0   0 1448.07 38.6545   2   656.1
  -5   0   0 -0.3464 0.56246   1   276.5
   5   0   0 -1.4681 0.56273   1   335.6
   5   0   0 1.94703 1.33778   2   651.6
   5   0   0 -1.6445 0.78286   8  3336.7
  -5   0   0 -0.7356 0.81191   8  3296.8
  -5   0   0 -0.6142 0.74168   8  2736.5
   5   0   0 -0.8169 0.69567   4  1356.7
  -5   0   0 -1.9610 1.18363   2   695.8
  -6   0   0 1406.62 38.6419   2   700.4
   6   0   0 1380.93 37.7904   1   341.8
  -6   0   0 1278.71 37.7496   1   270.5
  -6   0   0 1403.58 38.1748   8  2740.4
   6   0   0 1385.39 38.0385   4  1360.5
  -6   0   0 1316.63 38.1972   8  3292.8
   6   0   0 1403.68 38.2510   8  3340.6
   7   0   0 1.10684 0.84294   1   347.6
   7   0   0 1.96253 1.19126   8  3344.7
  -7   0   0 0.88403 1.13475   8  3288.8
   7   0   0 0.30625 0.96975   4  1364.4
  -7   0   0 -0.0179 1.01951   8  2744.5
  -7   0   0 2.17605 1.74875   2   704.7
   8   0   0 170.319 6.03891   8  3348.6
  -8   0   0 169.802 6.00633   8  2748.5
  -8   0   0 165.279 6.68920   2   709.3
   8   0   0 174.520 5.87619   4  1368.2
   8   0   0 162.254 5.44604   1   353.9
   9   0   0 -2.0601 1.19954   4  1372.2
  -9   0   0 -0.3603 2.05083   2   713.7
   9   0   0 -0.0501 0.99503   1   359.8
   9   0   0 -1.7690 1.35925   8  3352.8
  -9   0   0 -0.3939 1.29863   8  2752.6
 -10   0   0 145.804 6.57826   2   718.3
  10   0   0 154.425 5.17724   1   366.2
 -10   0   0 156.591 5.98721   8  2756.6
  10   0   0 158.584 5.73811   4  1376.1
  10   0   0 143.179 5.93120   8  3356.8
 -11   0   0 -0.2012 1.47757   8  2760.7
  11   0   0 -1.5897 1.51601   8  3360.9
  11   0   0 0.54898 1.10615   1   372.2
  11   0   0 1.33734 1.46677   4  1380.1
 -11   0   0 1.14390 2.24232   2   722.8
 -12   0   0 1.60834 2.38593   2   727.2
 -12   0   0 1.34134 1.68466   8  2764.8
  12   0   0 0.52829 1.73378   8  3365.0
  12   0   0 0.44124 1.53209   4  1384.0
  12   0   0 0.42395 1.15919   1   378.5
 -13   0   0 0.40201 1.86994   8  2769.0
  13   0   0 0.58851 1.96796   8  3369.1
  13   0   0 0.13671 1.71790   4  1388.0
 -13   0   0 2.62504 2.67820   2   731.8
  13   0   0 0.56727 1.29226   1   384.9
 -14   0   0 5.48192 2.33371   8  2773.1
  14   0   0 9.03087 2.24318   4  1391.9
  14   0   0 10.9454 1.77668   1   391.7
 -14   0   0 4.69198 2.92555   2   736.5
  14   0   0 10.0340 2.46270   8  3373.4
 -15   0   0 -2.3653 2.05030   8  2777.3
  15   0   0 1.85444 2.13960   4  1396.0
  15   0   0 1.69066 1.56203   1   398.0
  15   0   0 -0.3597 2.15187   8  3377.4
 -15   0   0 3.27317 3.22130   2   741.1
 -16   0   0 12.2123 3.77840   2   745.9
  16   0   0 12.9853 2.94829   8  3381.8
  16   0   0 15.0822 2.73402   4  1400.0
  16   0   0 12.2888 2.01067   1   405.2
 -16   0   0 10.3368 2.79956   8  2781.6
  17   0   0 1.55166 1.79214   1   411.5
  17   0   0 0.61240 2.60832   8  3385.9
 -17   0   0 0.33562 2.45002   8  2785.7
 -17   0   0 -0.1237 3.28239   2   750.6
  17   0   0 5.19998 2.56013   4  1404.1
 -18   0   0 -3.9451 3.35295   2   755.4
  18   0   0 2.68364 2.64156   4  1408.2
 -18   0   0 1.76013 2.83465   8  2790.0
  18   0   0 5.30005 2.99169   8  3390.2
 -19   0   0 -2.2757 2.78873   8  2794.3
  19   0   0 1.61468 2.74959   4  1412.4
 -19   0   0 -2.3279 3.73086   2   760.3
 -20   0   0 4.96861 4.36225   2   765.2
  20   0   0 10.5761 3.28250   4  1416.4
 -20   0   0 13.9885 3.83476   8  2798.6
  21   0   0 -0.2837 2.93510   4  1420.8
 -21   0   0 0.79866 4.63732   2   770.3
  21   0   0 3.78818 3.10471   6  1788.6
 -21   0   0 -1.1374 3.46393   8  2803.1
   1  -1   0 18.7376 0.77100   4  1395.4
  -1  -1   0 20.6892 0.80585   8  2837.3
  -1  -1   0 23.9508 0.99313   2   828.1
  -1   1   0 27.7927 1.01446   2   524.9
   1   1   0 25.5356 0.88698   6  1789.5
   2  -1   0 17.8456 0.88666   8  2664.5
  -2  -1   0 20.0468 0.83274   4  1296.1
  -2  -1   0 20.1791 0.90936   8  2781.3
   2  -1   0 20.0420 1.13460   2   573.4
   2  -1   0 18.5482 0.85574   6  2185.2
  -2  -1   0 19.6448 1.14904   2   771.8
   2  -1   0 18.9679 1.00242   8  3281.0
   2  -1   0 18.4890 0.85763   4  1374.0
   2  -1   0 19.8038 0.89511   1   346.1
   2   1   0 20.2810 0.85706   4  1315.3
  -2   1   0 20.3321 0.88378   1   327.4
   2   1   0 18.9381 1.06914   2   753.3
  -2   1   0 20.3035 1.01209   8  3264.4
  -2   1   0 18.0721 0.85683   4  1357.0
   2   1   0 21.6819 0.90937   8  3381.7
  -2   1   0 17.4163 1.16776   2   592.3
  -2   1   0 20.2009 0.93533   8  2681.1
   2   1   0 21.1093 0.88445   8  2760.7
   2   1   0 20.9450 0.68315   1   247.4
  -3  -1   0 88.9246 3.27835   2   749.2
  -3  -1   0 92.8205 2.97049   8  2765.8
   3  -1   0 91.6540 2.89485   1   343.6
  -3  -1   0 84.3566 2.85491   4  1303.6
   3  -1   0 86.4317 2.94706   8  2674.1
   3  -1   0 92.4377 3.37361   2   597.1
   3  -1   0 89.9929 2.92940   4  1368.5
  -3  -1   0 88.6542 2.97721   8  3338.5
   3  -1   0 90.1895 3.12352   8  3298.0
  -3  -1   0 87.5157 2.67901   1   233.9
  -3   1   0 88.5279 2.87569   1   314.8
   3   1   0 92.6848 2.90111   4  1329.6
   3   1   0 93.6727 2.98222   8  3366.0
  -3   1   0 90.1738 3.40827   2   624.5
   3   1   0 88.5116 3.27503   2   722.1
  -3   1   0 89.0682 3.09420   8  3274.2
  -3   1   0 87.7626 2.90037   4  1344.7
   3   1   0 93.2342 2.68867   1   289.4
  -3   1   0 84.9993 2.98007   8  2698.0
   3   1   0 87.2107 2.90532   8  2738.1
   4  -1   0 86.8466 2.87523   1   344.4
  -4  -1   0 81.2291 3.01193   8  3325.4
  -4  -1   0 88.3049 3.02634   8  2760.1
   4  -1   0 73.8913 2.91335   8  2677.5
   4  -1   0 83.0450 3.47989   2   607.9
   4  -1   0 83.4104 2.94303   4  1367.5
   4  -1   0 87.0191 3.18293   8  3309.0
  -4  -1   0 84.0695 2.64892   1   243.6
  -4  -1   0 80.1872 2.85490   4  1305.3
  -4  -1   0 83.5950 3.40683   2   738.8
  -4   1   0 83.6857 2.90103   4  1336.4
  -4   1   0 86.3991 3.57865   2   643.9
  -4   1   0 87.6449 3.05861   8  2708.9
   4   1   0 84.0743 2.90233   4  1338.5
   4   1   0 87.0459 2.66005   1   308.5
   4   1   0 84.8400 3.02950   8  3360.5
  -4   1   0 82.6608 2.83275   1   304.8
   4   1   0 78.1116 2.88940   8  2725.1
  -4   1   0 80.0565 3.11268   8  3277.6
   4   1   0 86.9181 3.43882   2   703.2
   5  -1   0 324.409 9.80144   4  1368.4
  -5  -1   0 332.653 10.3162   2   734.1
  -5  -1   0 336.730 9.94547   8  3316.2
  -5  -1   0 319.649 9.47793   1   245.7
   5  -1   0 333.421 10.3916   2   612.8
   5  -1   0 340.339 10.0717   8  3317.2
  -5  -1   0 344.754 9.91917   8  2758.7
   5  -1   0 335.325 9.69986   1   347.0
   5   1   0 335.626 9.49389   1   321.2
   5   1   0 325.683 10.4020   2   689.7
  -5   1   0 342.199 9.94442   8  2717.1
   5   1   0 339.179 9.78950   4  1345.4
  -5   1   0 329.638 10.3557   2   657.7
  -5   1   0 322.628 10.0153   8  3278.1
  -5   1   0 328.680 9.66800   1   296.1
   5   1   0 343.860 9.94327   8  3358.9
  -6  -1   0 20.3351 2.07012   2   732.2
  -6  -1   0 26.0638 1.72505   8  2759.0
  -6  -1   0 20.0904 1.19691   1   244.8
   6  -1   0 24.0123 1.82673   8  3324.2
   6  -1   0 24.1409 1.59337   4  1370.4
   6  -1   0 19.9448 1.38937   1   350.4
  -6  -1   0 26.3673 1.74739   8  3308.7
   6   1   0 21.0912 1.64929   8  3359.3
   6   1   0 22.1842 1.23237   1   331.2
   6   1   0 21.4713 1.51516   4  1351.2
  -6   1   0 18.7615 2.16057   2   668.4
  -7  -1   0 65.8568 3.08822   8  2760.5
  -7  -1   0 64.5038 3.63518   2   732.2
   7  -1   0 76.9026 3.34387   8  3330.3
  -7  -1   0 66.1556 2.54857   1   241.8
   7  -1   0 68.2953 2.98021   4  1372.7
  -7  -1   0 70.0607 3.17146   8  3302.1
   7  -1   0 73.1883 2.80984   1   354.8
  -7   1   0 60.4196 3.74191   2   677.4
   7   1   0 71.8765 2.60202   1   340.1
  -7   1   0 65.7139 3.10688   8  2730.2
   7   1   0 65.0526 2.91766   4  1356.6
   7   1   0 68.2090 3.15878   8  3360.7
   8  -1   0 7.45559 1.71684   8  3336.0
  -8  -1   0 8.90057 1.56471   8  2762.6
  -8  -1   0 7.63513 1.55495   8  3296.4
  -8  -1   0 4.05963 2.01681   2   733.2
   8  -1   0 5.88213 1.36071   4  1375.6
   8  -1   0 6.81125 1.23339   1   359.2
   8   1   0 8.05355 1.57476   8  3362.7
  -8   1   0 16.5614 2.68557   2   685.3
   8   1   0 8.51095 1.42607   4  1361.5
  -8   1   0 7.44392 1.56571   8  2735.8
   8   1   0 6.45805 1.07290   1   348.0
  -9  -1   0 10.3709 2.44202   2   735.0
  -9  -1   0 15.9391 1.95177   8  2765.0
   9  -1   0 10.5627 1.46097   1   364.2
   9  -1   0 14.6239 2.05639   8  3341.3
   9  -1   0 12.6756 1.74118   4  1378.6
   9   1   0 13.1293 1.86904   8  3365.4
   9   1   0 10.5722 1.25149   1   355.6
  -9   1   0 13.8358 2.74654   2   692.5
  -9   1   0 14.5688 1.93960   8  2741.1
   9   1   0 15.0497 1.77924   4  1366.2
 -10  -1   0 27.5831 2.45514   8  2768.1
  10  -1   0 30.3990 2.34974   4  1381.8
  10  -1   0 29.7476 2.61671   8  3346.4
 -10  -1   0 22.3661 2.98822   2   737.5
  10  -1   0 27.8760 2.02401   1   369.5
 -10   1   0 30.8877 2.55006   8  2746.2
  10   1   0 35.1870 2.43280   4  1370.8
  10   1   0 30.4315 1.87379   1   363.2
 -10   1   0 30.8059 3.30876   2   699.1
  10   1   0 26.6253 2.44241   8  3368.2
 -11  -1   0 1.66850 2.25843   2   740.2
  11  -1   0 4.69497 1.60155   4  1385.2
  11  -1   0 8.09483 1.45639   1   374.7
 -11  -1   0 6.99740 1.84574   8  2771.2
  11  -1   0 6.58849 1.92321   8  3351.3
  11   1   0 5.93007 1.60920   4  1375.2
 -11   1   0 7.85131 1.84685   8  2751.2
  11   1   0 8.88612 1.89669   8  3371.4
  11   1   0 5.54865 1.23447   1   370.3
 -11   1   0 8.63190 2.63096   2   705.4
  12  -1   0 3.55795 1.66140   4  1388.7
 -12  -1   0 3.66600 1.78220   8  2774.4
  12  -1   0 5.10444 1.99797   8  3356.1
 -12  -1   0 4.54788 2.50605   2   743.3
  12  -1   0 5.14001 1.41853   1   380.3
  12   1   0 7.39252 1.32124   1   377.3
 -12   1   0 7.65265 2.72674   2   711.5
  12   1   0 7.97931 1.98131   8  3374.7
 -12   1   0 5.48103 1.94224   8  2756.0
  12   1   0 3.10840 1.61385   4  1379.7
  13  -1   0 54.8175 3.81000   8  3360.9
 -13  -1   0 52.5107 4.46587   2   746.7
  13  -1   0 49.3641 3.42611   4  1392.2
 -13  -1   0 52.2097 3.72736   8  2777.9
  13  -1   0 56.5032 3.01288   1   386.4
 -13   1   0 52.0403 4.49444   2   717.3
  13   1   0 51.7947 3.38747   4  1384.0
 -13   1   0 52.6012 3.73994   8  2760.7
  13   1   0 57.0576 3.83510   8  3378.1
  13   1   0 53.2956 2.79047   1   384.8
  14  -1   0 168.580 6.77233   4  1395.9
  14  -1   0 174.657 7.25428   8  3365.5
 -14  -1   0 167.822 7.23287   8  2781.4
  14  -1   0 163.741 6.12513   1   392.3
 -14  -1   0 165.310 8.01370   2   750.3
 -14   1   0 170.157 8.27126   2   723.1
  14   1   0 178.023 7.24759   8  3381.6
 -14   1   0 176.558 7.19760   8  2765.4
  14   1   0 162.933 5.89620   1   392.1
  14   1   0 162.787 6.72182   4  1388.3
  15  -1   0 74.4793 3.83118   1   398.4
  15  -1   0 74.2651 4.47020   4  1399.6
  15  -1   0 77.8616 4.92023   8  3370.2
 -15  -1   0 83.0690 4.89483   8  2785.2
 -15  -1   0 85.4035 5.92201   2   754.1
 -15   1   0 82.8914 5.03020   8  2770.0
  15   1   0 76.7501 4.48253   4  1392.7
  15   1   0 78.8313 3.66179   1   399.3
  15   1   0 84.8549 5.01199   8  3385.4
 -15   1   0 75.0983 5.84056   2   728.7
 -16  -1   0 13.2508 2.96734   8  2788.9
  16  -1   0 12.2466 2.99759   8  3374.8
  16  -1   0 11.0219 2.08197   1   404.9
 -16  -1   0 9.46139 3.73137   2   757.9
  16  -1   0 10.7753 2.58860   4  1403.4
  16   1   0 8.72161 1.86010   1   406.6
 -16   1   0 9.19030 2.74925   8  2774.6
  16   1   0 11.6555 2.65886   4  1397.0
  16   1   0 12.5174 2.87875   8  3389.1
 -16   1   0 7.41852 3.61737   2   734.0
 -17  -1   0 17.9212 3.30500   8  2792.9
  17  -1   0 21.5390 3.12223   4  1407.2
 -17  -1   0 19.1853 4.35669   2   762.2
  17  -1   0 17.2556 3.45027   8  3379.0
  17  -1   0 22.2537 2.53584   1   410.7
 -17   1   0 13.2054 4.08691   2   739.5
 -17   1   0 12.7211 3.15105   8  2779.2
  17   1   0 19.4872 2.23352   1   413.9
  17   1   0 17.3751 2.99495   4  1401.2
  17   1   0 21.8189 3.43171   8  3393.1
 -18  -1   0 48.9107 5.51887   2   766.1
  18  -1   0 40.8823 4.41745   8  3384.1
  18  -1   0 39.8001 3.24464   1   417.8
  18  -1   0 41.6231 4.02054   4  1411.2
 -18  -1   0 47.5648 4.63044   8  2796.8
 -18  -1   0 42.7546 4.22972   5  1557.9
 -18   1   0 50.8812 4.63316   8  2783.7
  18   1   0 41.2445 4.63806   8  3396.9
 -18   1   0 46.2631 5.60387   2   744.9
  18   1   0 49.2751 4.14946   4  1405.6
 -19  -1   0 17.0753 4.66850   2   770.5
 -19  -1   0 31.5790 4.28889   8  2800.8
  19  -1   0 25.0346 4.06560   8  3388.6
  19  -1   0 15.8204 3.38242   4  1415.1
 -19   1   0 23.9023 4.00699   8  2788.2
 -19   1   0 26.5632 5.12017   2   750.6
  19   1   0 22.9993 3.56428   4  1409.8
 -20  -1   0 2.06727 3.26465   8  2804.8
 -20  -1   0 -0.3511 4.15825   2   774.9
  20  -1   0 -2.0365 2.81896   4  1419.2
 -20   1   0 -0.3396 4.20961   2   755.7
  20   1   0 2.54327 2.97746   4  1414.2
  20   1   0 2.83591 2.89798   6  1788.7
 -20   1   0 -1.9010 3.07790   8  2792.9
 -21  -1   0 -0.7618 3.49510   8  2809.0
 -21  -1   0 3.51880 4.69755   2   779.5
  21  -1   0 4.20325 3.28191   4  1423.2
  21   1   0 -0.8383 2.93608   4  1418.6
 -21   1   0 0.82062 4.62180   2   761.2
 -21   1   0 2.29980 3.60484   8  2797.5
  21   1   0 0.84784 2.98800   6  1793.7
   0  -2   0 1141.81 30.0598   5  1623.5
   0  -2   0 1069.20 29.8819   1   401.9
   0  -2   0 1032.84 29.8506   3   895.5
   0  -2   0 1083.95 29.9282   6  1886.8
   0  -2   0 1090.12 29.9078   8  3104.8
   0  -2   0 1056.09 29.7915   7  2413.8
   0   2   0 1114.07 29.9328   6  1902.7
   0   2   0 1106.42 30.0475   5  1609.1
   0   2   0 1122.97 29.9128   8  3083.3
   1  -2   0 16.8181 0.85311   5  1698.9
  -1  -2   0 16.2765 0.75572   8  2937.5
   1  -2   0 16.3693 0.97690   2   448.4
   1  -2   0 16.9988 0.76718   6  1995.0
   1  -2   0 16.2378 0.86177   8  3206.6
   1  -2   0 16.3911 0.69131   4  1437.2
  -1  -2   0 16.5963 0.80680   6  1815.5
   1  -2   0 15.0695 0.78625   1   374.1
  -1  -2   0 15.1554 0.65612   3  1045.0
  -1  -2   0 15.8400 0.98802   5  1576.3
  -1   2   0 18.0486 0.69344   4  1415.0
  -1   2   0 17.5415 0.84978   5  1676.3
  -1   2   0 16.8384 0.76134   6  2018.6
  -1   2   0 15.1190 0.99887   2   464.3
   1   2   0 17.4298 0.64539   3  1015.0
   1   2   0 17.4877 0.84092   6  1831.1
  -1   2   0 15.4747 0.84369   8  3188.4
   1   2   0 16.8044 0.95577   5  1561.0
   1   2   0 16.4341 0.63260   4  1220.2
  -1   2   0 16.6294 0.78737   1   358.7
  -1   2   0 19.0194 0.76485   8  2607.1
   1   2   0 16.1870 0.72176   8  2910.0
   1   2   0 16.4231 0.66584   8  3538.6
   2  -2   0 91.5257 3.02248   8  2629.4
  -2  -2   0 94.0959 2.91839   4  1256.8
   2  -2   0 98.3775 3.07959   1   362.1
   2  -2   0 95.7462 3.18821   8  3250.2
   2  -2   0 97.5497 2.99225   4  1401.0
   2  -2   0 97.7242 2.99174   6  2090.9
   2  -2   0 94.4380 3.32435   2   508.0
  -2  -2   0 93.0829 2.99840   8  2844.7
  -2  -2   0 93.6802 3.35326   2   833.4
   2   2   0 93.8965 2.96269   8  2814.5
  -2   2   0 97.2360 2.98737   4  1377.8
  -2   2   0 90.8182 3.33240   2   530.4
  -2   2   0 97.5669 3.06059   8  2650.6
  -2   2   0 94.5277 3.00520   5  1753.2
  -2   2   0 94.2284 3.17329   8  3229.1
   2   2   0 94.0891 2.94289   8  3445.3
   2   2   0 96.0947 2.75356   1    64.8
  -2   2   0 93.5316 3.05925   1   341.5
   2   2   0 95.7102 2.91686   4  1286.0
   2   2   0 89.3071 2.88861   3  1133.1
  -2   2   0 96.9368 2.99251   6  2124.1
   2   2   0 90.3167 3.10604   6  1794.5
   2   2   0 91.6180 3.30261   2   812.0
   3  -2   0 16.6637 1.28152   8  3273.8
   3  -2   0 17.0468 1.03694   6  2144.7
  -3  -2   0 12.5973 1.01525   8  2808.2
   3  -2   0 18.3792 1.51894   2   543.5
   3  -2   0 13.5883 1.01084   8  2647.4
   3  -2   0 16.3771 1.08929   1   357.0
  -3  -2   0 15.3348 0.93310   4  1278.0
  -3  -2   0 14.8993 1.43035   2   800.3
   3  -2   0 17.5538 1.05686   4  1387.9
  -3   2   0 16.6261 1.04379   1   328.7
  -3   2   0 15.9514 1.10476   8  2674.0
  -3   2   0 14.3875 1.58167   2   573.3
  -3   2   0 15.9397 1.00262   4  1359.9
   3   2   0 15.6635 0.98254   8  2773.1
   3   2   0 14.7195 1.41393   2   771.1
  -3   2   0 17.6395 1.26074   8  3247.3
   3   2   0 16.5206 0.96360   4  1310.9
   3   2   0 16.1402 0.68506   1   215.9
  -3   2   0 18.3798 1.06792   6  2186.7
   3   2   0 16.8400 1.02163   8  3408.3
  -4  -2   0 91.1053 3.79014   2   781.0
   4  -2   0 103.330 3.65334   8  3289.3
   4  -2   0 100.775 3.35402   1   355.5
  -4  -2   0 94.3653 3.36489   8  2791.6
   4  -2   0 100.938 3.88793   2   563.9
  -4  -2   0 93.0171 3.34774   8  3350.9
  -4  -2   0 99.8721 3.25202   4  1286.3
   4  -2   0 97.4354 3.28609   6  2172.6
   4  -2   0 95.6355 3.38491   8  2656.1
  -4  -2   0 98.1625 2.95552   1   172.8
   4  -2   0 98.4810 3.34451   4  1382.5
   4   2   0 99.7719 3.35628   8  3391.9
   4   2   0 101.047 2.94854   1   272.5
   4   2   0 93.8960 3.27737   8  2750.4
  -4   2   0 92.4039 3.94152   2   601.9
   4   2   0 102.380 3.28488   4  1325.0
  -4   2   0 99.4487 3.31780   4  1348.4
  -4   2   0 98.8647 3.59732   8  3256.1
  -4   2   0 99.0703 3.44984   8  2689.3
   4   2   0 100.210 3.80527   2   744.0
  -4   2   0 94.0582 3.30194   1   318.1
   5  -2   0 111.011 3.96658   6  2187.6
   5  -2   0 121.780 4.37327   8  3300.8
  -5  -2   0 129.263 4.17783   8  2783.5
   5  -2   0 107.995 4.06879   8  2660.4
  -5  -2   0 117.755 4.62418   2   769.5
  -5  -2   0 122.231 3.64238   1   195.7
   5  -2   0 124.799 4.04842   1   356.1
   5  -2   0 120.792 4.08899   4  1380.6
  -5  -2   0 115.741 4.10231   8  3335.9
   5   2   0 121.695 4.11123   8  3383.8
  -5   2   0 122.534 4.19828   8  2700.7
   5   2   0 123.674 3.62836   1   300.2
   5   2   0 124.912 4.01762   4  1334.8
  -5   2   0 111.841 4.72501   2   622.5
  -5   2   0 115.426 4.31097   8  3260.4
  -6  -2   0 6.18341 1.12948   8  3324.6
   6  -2   0 6.21507 1.06686   6  2196.0
  -6  -2   0 2.08175 1.45033   2   762.5
  -6  -2   0 8.57213 0.76732   1   205.8
  -6  -2   0 4.66891 1.10487   8  2779.7
   6  -2   0 2.56198 0.96318   4  1380.5
   6  -2   0 5.78536 1.03727   1   358.0
   6  -2   0 5.78755 1.33387   8  3309.9
  -6   2   0 2.35015 1.75549   2   638.4
   6   2   0 5.47984 1.12358   8  3379.9
   6   2   0 7.22245 0.74487   1   317.7
  -6   2   0 7.55335 1.23906   8  2709.9
   6   2   0 6.64751 1.04415   4  1342.7
   7  -2   0 22.6037 1.76353   4  1381.4
   7  -2   0 23.5286 1.65683   1   360.9
  -7  -2   0 25.2687 1.90854   8  2777.9
  -7  -2   0 19.5074 2.33623   2   758.8
  -7  -2   0 21.4380 1.31778   1   209.8
  -7  -2   0 22.9829 1.84954   8  3315.6
   7  -2   0 20.8356 2.01079   8  3317.8
   7   2   0 21.4601 1.81967   8  3378.3
   7   2   0 25.5956 1.74716   4  1349.2
  -7   2   0 20.2586 1.81761   8  2717.5
  -7   2   0 22.2323 2.71736   2   651.2
   7   2   0 24.9008 1.29854   1   331.0
   8  -2   0 268.228 8.38612   4  1383.2
   8  -2   0 261.053 8.85034   8  3324.7
   8  -2   0 275.238 8.27691   1   364.5
  -8  -2   0 269.927 9.39330   2   756.8
  -8  -2   0 245.966 7.85553   1   210.3
  -8  -2   0 251.134 8.59151   8  3307.8
  -8  -2   0 276.240 8.67377   8  2778.0
   8   2   0 259.572 7.85828   1   341.9
   8   2   0 276.045 8.66578   8  3378.2
   8   2   0 273.017 8.35298   4  1355.2
  -8   2   0 263.762 9.42659   2   662.2
  -8   2   0 261.603 8.65210   8  2724.7
  -9  -2   0 14.8529 2.61722   2   756.2
   9  -2   0 14.3617 2.13372   8  3331.1
  -9  -2   0 20.8925 2.11881   8  2778.9
   9  -2   0 18.5270 1.90886   4  1385.5
   9  -2   0 19.4128 1.77499   1   368.4
   9   2   0 17.4646 1.85746   4  1360.8
   9   2   0 17.4945 2.03306   8  3379.1
  -9   2   0 13.4433 2.91329   2   671.8
  -9   2   0 19.6168 2.09931   8  2731.0
   9   2   0 17.9887 1.35276   1   351.8
  10  -2   0 60.9997 3.69551   8  3337.0
  10  -2   0 66.2199 3.13451   1   372.9
 -10  -2   0 58.0971 4.18813   2   756.6
  10  -2   0 69.3114 3.44670   4  1387.9
 -10  -2   0 59.1131 3.40125   8  2780.3
  10   2   0 66.9326 3.48878   8  3380.6
 -10   2   0 67.3321 3.65174   8  2736.9
  10   2   0 65.5099 3.31812   4  1365.9
 -10   2   0 66.6360 4.53810   2   680.5
  10   2   0 66.3505 2.69361   1   360.7
 -11  -2   0 240.255 8.24289   8  2782.4
  11  -2   0 225.345 8.04373   4  1390.7
 -11  -2   0 234.087 8.99273   2   757.7
  11  -2   0 231.567 7.70661   1   377.7
  11  -2   0 235.827 8.43501   8  3342.6
 -11   2   0 231.319 9.06343   2   688.4
 -11   2   0 230.635 8.33171   8  2742.5
  11   2   0 228.667 8.08889   8  3382.6
  11   2   0 236.165 7.27861   1   369.1
  11   2   0 227.358 7.85289   4  1370.9
  12  -2   0 3.64250 2.00421   8  3348.1
 -12  -2   0 -0.9111 2.26346   2   759.2
  12  -2   0 4.54486 1.72770   4  1393.8
 -12  -2   0 5.30507 1.88595   8  2784.8
  12  -2   0 1.13289 1.35277   1   382.4
 -12   2   0 4.74389 1.89387   8  2748.0
  12   2   0 5.05119 1.19819   1   376.9
  12   2   0 3.69555 1.83271   8  3385.0
  12   2   0 1.81445 1.53316   4  1375.8
 -12   2   0 1.62892 2.63236   2   695.8
  13  -2   0 1.96760 1.49871   1   387.5
 -13  -2   0 5.05571 2.02884   8  2787.5
 -13  -2   0 2.56134 2.63855   2   761.4
  13  -2   0 3.31744 1.89361   4  1396.9
  13  -2   0 2.40844 2.01578   8  3353.3
 -13   2   0 7.31454 3.08963   2   702.8
 -13   2   0 4.61088 2.07733   8  2753.2
  13   2   0 4.47548 1.82453   4  1380.5
  13   2   0 2.39808 1.22370   1   384.8
  13   2   0 5.79851 2.09450   8  3387.7
  14  -2   0 11.7235 2.63582   8  3358.4
 -14  -2   0 10.8016 3.23541   2   764.0
  14  -2   0 4.90277 1.74293   1   393.0
  14  -2   0 5.61112 2.12143   4  1400.2
 -14  -2   0 4.70475 2.15036   8  2790.4
 -14   2   0 10.2427 3.31139   2   709.7
  14   2   0 6.49337 2.23688   8  3390.7
 -14   2   0 7.97718 2.39742   8  2758.4
  14   2   0 6.64156 2.08125   4  1385.1
  14   2   0 6.06946 1.45609   1   393.1
 -15  -2   0 17.8964 3.81161   2   767.0
  15  -2   0 18.4755 3.06268   8  3363.5
 -15  -2   0 18.3248 2.97251   8  2793.6
  15  -2   0 19.5107 2.78804   4  1403.6
  15  -2   0 17.9181 2.32725   1   399.0
  15   2   0 19.3680 2.95843   8  3393.9
 -15   2   0 13.5242 3.76367   2   716.1
  15   2   0 21.8894 2.81338   4  1389.7
 -15   2   0 22.3859 3.06577   8  2763.4
  15   2   0 21.2989 2.01588   1   401.1
 -16  -2   0 11.2468 3.72581   2   770.0
 -16  -2   0 3.59304 2.53495   8  2796.9
  16  -2   0 7.58717 2.84077   8  3368.3
  16  -2   0 5.19219 2.41233   4  1407.1
  16  -2   0 4.02354 1.85833   1   404.3
  16   2   0 7.95409 2.46497   4  1394.2
 -16   2   0 10.0417 3.79276   2   722.3
 -16   2   0 5.58079 2.62417   8  2768.2
  16   2   0 8.46522 2.72447   8  3397.2
  16   2   0 9.77545 1.79513   1   408.5
 -17  -2   0 5.85814 2.79584   8  2800.3
  17  -2   0 0.87629 1.94784   1   410.3
 -17  -2   0 4.65372 2.77554   5  1557.5
  17  -2   0 7.69532 3.01730   8  3373.2
  17  -2   0 -0.3536 2.28755   4  1410.7
 -17  -2   0 2.38235 3.51509   2   773.4
  17   2   0 0.61822 2.23108   4  1398.7
  17   2   0 2.20743 2.55833   8  3400.6
 -17   2   0 3.77535 3.73700   2   728.4
 -17   2   0 5.78000 2.84536   8  2773.1
  18  -2   0 6.97077 3.24167   8  3378.1
  18  -2   0 3.22764 2.64122   4  1414.4
 -18  -2   0 4.39781 3.92343   2   776.9
  18  -2   0 5.41780 2.26053   1   416.5
 -18  -2   0 2.40565 2.80942   8  2803.9
 -18  -2   0 6.47971 2.97029   5  1563.7
 -18   2   0 2.96229 2.87400   8  2778.0
  18   2   0 3.89813 2.58548   4  1403.2
 -18   2   0 -1.6191 3.55812   2   734.5
 -19  -2   0 5.33865 4.16879   2   780.7
  19  -2   0 8.30929 3.05120   4  1418.2
 -19  -2   0 6.14649 3.24167   8  2807.6
  19  -2   0 8.20861 3.35263   8  3382.9
  19   2   0 17.5285 3.27566   6  1789.7
  19   2   0 6.90388 2.87860   4  1407.7
 -19   2   0 7.72642 4.43062   2   740.5
 -19   2   0 11.1339 3.56929   8  2782.9
 -20  -2   0 25.4032 5.47712   2   784.6
 -20  -2   0 16.2733 3.94122   8  2811.5
  20  -2   0 22.1283 3.74358   4  1422.0
 -20   2   0 16.0095 5.08624   2   746.4
  20   2   0 17.4963 3.56859   4  1412.2
  20   2   0 27.1598 3.95014   6  1793.7
 -20   2   0 24.6169 4.29898   8  2787.7
  21  -2   0 0.29649 3.10291   4  1425.9
 -21  -2   0 3.29267 3.71140   8  2815.3
 -21  -2   0 1.39871 4.62263   2   788.6
  21   2   0 1.86197 3.14010   6  1798.8
 -21   2   0 2.74875 4.73379   2   752.3
  21   2   0 2.83748 3.10295   4  1416.7
 -21   2   0 1.12812 3.58812   8  2792.4
   0  -3   0 1.02986 0.56958   8  3110.8
   0  -3   0 -0.5961 0.67061   5  1627.1
   0  -3   0 -0.7650 0.40099   1   406.3
   0  -3   0 -1.1138 0.28418   7  2421.2
   0  -3   0 -0.5504 0.48833   6  1882.8
   0  -3   0 -0.0413 0.41556   3   900.3
   0   3   0 -0.6160 0.35200   8  2511.4
   0   3   0 -0.7275 0.28551   7  2376.1
   0   3   0 -0.5850 0.25930   4  1537.1
   0   3   0 -0.2248 0.49880   8  3078.4
   0   3   0 -0.5352 0.36386   3   872.2
   0   3   0 -0.9332 0.48245   6  1906.6
   0   3   0 0.17282 0.63063   5  1605.3
   0   3   0 -0.2506 0.38159   1   381.3
   1  -3   0 1053.60 29.7969   7  2255.9
   1  -3   0 1093.32 30.0081   3   843.1
   1  -3   0 1075.05 30.0843   8  3186.7
   1  -3   0 1107.32 30.0434   1   384.6
  -1  -3   0 1147.64 30.3429   5  1592.9
   1  -3   0 1063.81 29.8692   4  1469.8
  -1  -3   0 1105.75 29.9690   8  2996.8
  -1  -3   0 1055.48 29.8632   3   996.1
   1  -3   0 1060.49 29.9812   6  1951.7
   1  -3   0 1139.89 30.1680   5  1675.3
  -1  -3   0 1051.90 30.0688   6  1831.3
   1   3   0 1061.63 29.8887   7  2472.6
   1   3   0 1068.86 29.8573   3   957.2
  -1   3   0 1123.17 29.9676   8  2587.4
   1   3   0 1098.42 29.8735   8  3598.3
  -1   3   0 1104.78 30.0897   8  3159.2
  -1   3   0 1111.39 29.9966   6  1982.2
  -1   3   0 1092.78 30.3127   2   439.9
   1   3   0 1078.52 30.2770   5  1571.5
  -1   3   0 1084.83 30.0283   1   362.3
  -1   3   0 1094.87 30.1427   5  1647.1
   1   3   0 1093.39 30.0916   6  1853.6
   1   3   0 1106.73 29.8712   1   409.3
   1   3   0 1085.90 29.9505   8  2957.4
   1   3   0 1084.50 29.8068   4  1176.2
  -1   3   0 1099.80 29.8690   4  1433.6
  -2  -3   0 517.116 14.5117   3  1104.7
  -2  -3   0 515.817 14.6548   8  2903.4
   2  -3   0 521.780 14.7733   1   373.1
   2  -3   0 531.268 14.8777   8  3229.4
   2  -3   0 529.480 15.0678   2   467.2
  -2  -3   0 503.308 14.8041   6  1795.1
  -2  -3   0 513.706 14.5366   4  1214.8
   2  -3   0 504.548 14.6863   8  2601.9
   2  -3   0 551.867 14.7831   5  1736.5
   2  -3   0 513.311 14.6195   4  1425.8
   2  -3   0 527.747 14.6552   6  2024.7
  -2  -3   0 543.761 15.0919   5  1569.7
  -2   3   0 556.927 14.6857   6  2065.2
   2   3   0 521.089 14.5640   8  3504.3
  -2   3   0 534.259 14.7744   1   348.0
   2   3   0 518.148 14.6140   8  2861.0
  -2   3   0 526.389 14.7463   5  1695.0
   2   3   0 523.054 14.5332   4  1259.1
  -2   3   0 508.824 14.8410   8  3201.5
   2   3   0 525.004 14.5097   3  1054.7
  -2   3   0 524.624 15.0893   2   493.9
   2   3   0 520.192 14.8273   6  1820.3
  -2   3   0 518.600 14.6148   4  1393.1
  -2   3   0 537.910 14.7140   8  2629.9
   3  -3   0 261.456 8.05312   2   502.5
   3  -3   0 259.134 7.85239   8  3255.7
   3  -3   0 260.126 7.69316   1   367.2
  -3  -3   0 260.997 7.58503   8  2852.2
   3  -3   0 261.075 7.55837   6  2082.4
   3  -3   0 258.698 7.56461   4  1406.8
  -3  -3   0 260.726 8.12650   2   838.9
  -3  -3   0 259.515 7.45777   4  1249.4
   3  -3   0 244.111 7.60111   8  2624.2
   3   3   0 261.946 8.07509   2   806.5
  -3   3   0 257.510 7.65810   8  2655.9
  -3   3   0 258.651 7.54603   4  1372.0
   3   3   0 261.730 7.49960   8  3452.9
   3   3   0 260.567 7.76705   6  1799.6
  -3   3   0 262.232 8.12321   2   536.0
  -3   3   0 253.451 7.82176   8  3223.9
   3   3   0 266.181 7.37782   3  1124.0
   3   3   0 268.616 7.47061   4  1293.3
   3   3   0 256.548 7.52109   8  2806.9
   3   3   0 252.923 7.21196   1    86.5
  -3   3   0 266.302 7.57888   6  2132.5
  -3   3   0 252.573 7.56101   5  1743.3
  -3   3   0 249.289 7.64419   1   336.3
   4  -3   0 90.1742 3.55242   8  3273.6
  -4  -3   0 94.2982 3.26301   8  2825.4
   4  -3   0 91.5236 3.17073   6  2120.8
   4  -3   0 86.9950 3.24906   8  2636.7
  -4  -3   0 92.0320 3.09658   4  1265.2
  -4  -3   0 91.3681 3.82451   2   816.0
   4  -3   0 90.5056 3.21999   4  1397.6
   4  -3   0 97.5229 3.80584   2   526.8
   4  -3   0 91.0656 3.31832   1   364.5
  -4   3   0 85.9271 3.88744   2   567.9
   4   3   0 96.3827 3.12297   4  1312.3
  -4   3   0 91.1121 3.23574   5  1785.0
  -4   3   0 94.8639 3.19213   6  2179.6
   4   3   0 98.3826 3.20402   8  3425.9
   4   3   0 90.9332 3.76882   2   776.4
  -4   3   0 92.8054 3.34268   8  2673.7
  -4   3   0 89.9944 3.21379   4  1358.3
   4   3   0 90.1836 2.72675   1   206.4
  -4   3   0 90.3742 3.52633   8  3236.4
   5  -3   0 4.71799 0.95116   8  2643.8
  -5  -3   0 4.78655 1.00575   8  2810.5
   5  -3   0 8.63678 1.17343   1   364.0
  -5  -3   0 4.74195 0.56465   1   115.7
  -5  -3   0 4.65143 0.93919   8  3355.5
   5  -3   0 4.41023 1.30735   8  3286.9
  -5  -3   0 1.69285 1.36397   2   800.6
   5  -3   0 5.50622 0.95745   6  2144.8
   5   3   0 6.37480 0.97313   8  3410.9
  -5   3   0 3.96026 1.05951   8  2687.0
   5   3   0 4.91978 0.54867   1   266.9
  -5   3   0 6.44724 1.79439   2   592.2
   5   3   0 4.12733 0.86897   4  1325.0
  -6  -3   0 79.3164 2.59538   1   146.7
   6  -3   0 77.5867 3.08334   6  2159.9
   6  -3   0 81.8787 3.20440   1   365.0
   6  -3   0 83.0424 3.21844   4  1391.1
  -6  -3   0 84.2001 3.95161   2   790.2
   6  -3   0 75.0497 3.53705   8  3297.7
  -6  -3   0 80.3397 3.25536   8  2801.9
  -6  -3   0 81.8217 3.22736   8  3340.5
  -6   3   0 71.4874 3.95534   2   611.4
  -6   3   0 79.1952 3.30887   8  2697.8
   6   3   0 76.6463 3.04101   4  1334.7
   6   3   0 79.1935 2.56472   1   298.9
   6   3   0 85.3617 3.20879   8  3402.2
  -7  -3   0 29.4524 2.00185   8  3328.8
   7  -3   0 26.6050 2.30245   8  3306.7
  -7  -3   0 32.2547 2.14841   8  2797.2
   7  -3   0 30.6110 2.02684   4  1390.6
  -7  -3   0 27.8847 2.69400   2   783.5
   7  -3   0 30.9665 1.99939   1   366.9
  -7  -3   0 32.2043 1.46201   1   163.3
   7   3   0 31.6735 1.38859   1   319.5
   7   3   0 31.7695 1.93658   4  1342.7
  -7   3   0 28.3944 2.12531   8  2706.8
   7   3   0 32.8654 2.06721   8  3397.5
  -7   3   0 34.9890 3.21043   2   627.3
  -8  -3   0 108.765 5.32074   2   779.1
   8  -3   0 117.274 4.44684   1   369.5
   8  -3   0 114.905 4.56200   4  1391.3
  -8  -3   0 114.098 3.77719   1   172.0
  -8  -3   0 139.084 4.84364   8  2794.7
   8  -3   0 124.633 5.07320   8  3314.8
   8   3   0 117.735 3.81416   1   335.0
  -8   3   0 110.436 5.70693   2   640.7
  -8   3   0 122.256 4.77152   8  2714.7
   8   3   0 124.123 4.66127   8  3395.0
   8   3   0 112.677 4.41468   4  1349.6
  -9  -3   0 18.9699 1.37085   1   176.3
   9  -3   0 20.2993 1.90376   1   372.7
  -9  -3   0 23.3828 2.13856   8  3310.6
   9  -3   0 17.8416 1.95146   4  1392.5
  -9  -3   0 18.0387 2.71628   2   776.3
   9  -3   0 23.5186 2.42757   8  3322.0
  -9  -3   0 24.4155 2.20048   8  2793.6
   9   3   0 20.0726 2.04100   8  3394.0
   9   3   0 21.5891 1.37375   1   347.5
  -9   3   0 23.6025 2.23392   8  2722.0
   9   3   0 20.1865 1.91774   4  1355.8
  -9   3   0 22.2469 3.33459   2   652.3
  10  -3   0 118.225 5.23997   8  3328.6
  10  -3   0 119.913 4.74456   4  1394.4
  10  -3   0 111.784 4.49318   1   376.5
 -10  -3   0 118.292 4.86980   8  2793.7
 -10  -3   0 107.790 5.58712   2   775.0
  10   3   0 112.027 4.81995   8  3394.0
 -10   3   0 112.423 4.94334   8  2728.6
  10   3   0 120.307 4.69343   4  1361.6
 -10   3   0 107.030 5.88589   2   662.8
  10   3   0 117.471 3.91866   1   358.6
  11  -3   0 106.971 5.07071   8  3334.8
 -11  -3   0 105.981 5.57989   2   774.6
  11  -3   0 113.368 4.49123   1   380.6
  11  -3   0 104.818 4.57600   4  1396.6
 -11  -3   0 102.629 4.79334   8  2794.6
  11   3   0 105.643 4.53628   4  1367.0
  11   3   0 106.052 3.75474   1   368.5
  11   3   0 106.307 4.75355   8  3394.8
 -11   3   0 95.7398 5.70447   2   672.1
 -11   3   0 104.022 4.89939   8  2734.8
 -12  -3   0 10.5425 2.13651   8  2796.1
  12  -3   0 8.60060 1.71853   1   385.0
  12  -3   0 6.64347 1.87660   4  1399.1
 -12  -3   0 5.19713 2.65349   2   775.0
  12  -3   0 4.75478 2.04714   8  3340.8
  12   3   0 4.43961 1.66538   4  1372.2
 -12   3   0 11.1559 3.14635   2   680.9
  12   3   0 5.49091 1.12026   1   377.9
 -12   3   0 5.52549 1.93723   8  2740.7
  12   3   0 6.98414 1.92420   8  3396.3
  13  -3   0 20.3660 2.50601   4  1401.8
 -13  -3   0 18.9547 3.46158   2   776.0
  13  -3   0 19.0534 2.80505   8  3346.5
  13  -3   0 19.2119 2.19389   1   389.8
 -13  -3   0 12.7022 2.43339   8  2797.7
  13   3   0 19.7896 1.61709   1   387.0
 -13   3   0 19.3567 2.64479   8  2746.4
 -13   3   0 15.4940 3.55050   2   688.9
  13   3   0 19.9016 2.54126   8  3398.0
  13   3   0 20.9310 2.38480   4  1377.2
  14  -3   0 57.9229 4.24130   8  3352.0
  14  -3   0 60.7675 3.87354   4  1404.8
 -14  -3   0 58.2388 4.10651   8  2800.0
  14  -3   0 54.8041 3.38762   1   394.8
 -14  -3   0 59.6365 5.06067   2   777.5
  14   3   0 61.1508 3.99772   8  3400.4
  14   3   0 58.1443 3.74421   4  1382.2
  14   3   0 62.2779 2.81243   1   395.6
 -14   3   0 56.3092 4.02988   8  2751.9
 -14   3   0 66.5739 5.36095   2   696.6
  15  -3   0 54.6591 3.55628   1   399.9
 -15  -3   0 60.3186 4.36388   8  2802.7
 -15  -3   0 57.4890 5.28152   2   779.6
  15  -3   0 66.3520 4.17709   4  1407.9
  15  -3   0 60.5387 4.51429   8  3357.3
 -15   3   0 59.2098 4.35732   8  2757.2
  15   3   0 64.3258 3.01041   1   404.3
 -15   3   0 55.5129 5.36037   2   703.7
  15   3   0 62.9334 4.24799   8  3402.9
  15   3   0 56.7350 3.91979   4  1387.1
  16  -3   0 11.6112 2.69534   4  1411.0
 -16  -3   0 4.35133 2.56983   8  2805.4
  16  -3   0 8.27027 2.19409   1   405.3
 -16  -3   0 5.34186 2.69703   5  1558.1
 -16  -3   0 2.56049 3.40911   2   782.0
  16  -3   0 4.21415 2.65427   8  3362.5
  16   3   0 4.35601 2.32260   4  1391.8
  16   3   0 8.01308 1.61600   1   412.1
 -16   3   0 5.55353 2.66495   8  2762.4
  16   3   0 7.21850 2.58658   8  3405.6
 -16   3   0 6.81107 3.74926   2   710.9
 -17  -3   0 3.81451 3.72539   2   784.6
  17  -3   0 1.55614 2.76569   8  3367.6
 -17  -3   0 -3.4229 2.47423   5  1563.4
  17  -3   0 0.63811 1.96695   1   410.6
 -17  -3   0 0.72499 2.62550   8  2808.4
  17  -3   0 1.40620 2.41305   4  1414.5
 -17   3   0 2.22691 2.55496   8  2767.5
  17   3   0 0.06666 2.21611   4  1396.5
 -17   3   0 2.36037 3.65432   2   717.7
  17   3   0 -1.8873 2.25554   6  1787.9
  18  -3   0 0.39116 2.61942   4  1417.9
  18  -3   0 5.32953 3.14120   8  3372.7
  18  -3   0 3.83935 2.28805   1   416.4
 -18  -3   0 1.97065 2.94043   5  1569.0
 -18  -3   0 -0.1483 3.69251   2   787.6
 -18  -3   0 -0.0083 2.70651   8  2811.6
  18   3   0 1.42187 2.50110   6  1791.6
  18   3   0 -0.9162 2.31806   4  1401.1
 -18   3   0 1.36496 3.84120   2   724.4
 -18   3   0 0.49952 2.74583   8  2772.6
 -19  -3   0 -4.0322 2.81913   8  2814.9
  19  -3   0 -0.4714 2.55982   4  1421.5
  19  -3   0 -0.0185 3.09962   8  3377.7
 -19  -3   0 -2.5329 3.86863   2   790.8
  19   3   0 -0.7738 2.52915   4  1405.8
 -19   3   0 -4.3670 3.83583   2   730.8
  19   3   0 1.26267 2.71424   6  1795.5
 -19   3   0 3.44226 3.15920   8  2777.6
 -20  -3   0 4.08006 4.55932   2   794.2
  20  -3   0 -0.2293 3.25409   8  3382.7
  20  -3   0 5.47955 3.20723   4  1425.2
 -20  -3   0 4.58592 3.46270   8  2818.4
 -20   3   0 3.64836 4.56982   2   737.2
 -20   3   0 0.41765 3.17737   8  2782.6
  20   3   0 0.18504 2.90011   6  1799.6
  20   3   0 1.48758 2.83110   4  1410.4
  21  -3   0 16.0533 3.79371   4  1428.9
 -21  -3   0 4.10343 4.76126   2   797.8
 -21  -3   0 8.91479 3.92429   8  2822.0
  21   3   0 8.61906 3.50391   6  1803.9
 -21   3   0 9.09170 5.00119   2   743.6
  21   3   0 15.3858 3.65029   4  1415.0
 -21   3   0 11.2368 4.02659   8  2787.6
   0  -4   0 717.020 19.8896   7  2428.9
   0  -4   0 765.041 20.4834   5  1630.8
   0  -4   0 724.020 20.0863   1   410.2
   0  -4   0 715.007 20.1317   8  3115.6
   0  -4   0 711.491 20.0295   3   904.8
   0  -4   0 719.868 20.1742   6  1878.9
   0   4   0 697.953 20.0083   3   867.4
   0   4   0 746.611 20.2004   6  1910.7
   0   4   0 730.437 19.8918   7  2368.5
   0   4   0 730.275 19.9915   8  2516.6
   0   4   0 716.036 20.0682   1   376.9
   0   4   0 738.253 20.1289   8  3072.5
   0   4   0 711.630 20.4046   5  1601.8
   0   4   0 697.043 19.8517   4  1528.0
   1  -4   0 492.081 13.4837   5  1666.2
   1  -4   0 474.507 13.3130   8  3176.3
   1  -4   0 470.141 13.1951   3   858.4
   1  -4   0 481.133 13.2548   1   392.5
  -1  -4   0 459.513 13.0316   3   974.7
   1  -4   0 465.017 13.1988   6  1928.5
  -1  -4   0 484.502 13.6532   5  1603.8
  -1  -4   0 463.315 13.2976   6  1838.8
   1  -4   0 471.681 12.9304   7  2308.4
  -1  -4   0 475.097 13.1865   8  3032.4
  -1  -4   0 455.390 13.0250   7  2496.4
   1  -4   0 466.568 13.0012   4  1495.8
   1   4   0 459.795 13.5661   5  1575.8
   1   4   0 471.934 13.1398   8  2981.8
  -1   4   0 473.100 13.2191   6  1966.4
  -1   4   0 462.387 12.9259   7  2233.4
  -1   4   0 456.194 13.3939   5  1631.6
   1   4   0 478.420 12.9324   4  1147.8
  -1   4   0 465.499 13.2264   1   362.7
   1   4   0 453.002 13.0165   7  2450.6
   1   4   0 463.133 13.0340   8  3633.8
  -1   4   0 470.973 13.2876   8  3138.8
   1   4   0 462.800 13.0494   1   395.2
   1   4   0 457.516 13.2986   6  1868.6
  -1   4   0 455.971 13.6494   2   428.6
  -1   4   0 470.274 12.9940   4  1443.9
   1   4   0 456.472 13.0182   3   927.0
  -1   4   0 481.420 13.1306   8  2577.1
  -2  -4   0 1.01210 0.74913   6  1807.6
   2  -4   0 -3.1720 0.65375   1   381.9
  -2  -4   0 -0.9717 0.47761   3  1060.0
   2  -4   0 -0.7327 1.00550   2   440.3
   2  -4   0 -0.1524 0.60474   8  2579.9
  -2  -4   0 -0.8653 0.44047   4  1171.5
   2  -4   0 -1.5231 0.50755   4  1448.5
  -2  -4   0 -1.3537 1.07318   5  1583.9
   2  -4   0 -3.2317 0.77098   8  3215.8
  -2  -4   0 -2.9822 0.63960   8  2951.5
   2  -4   0 -1.4636 0.67298   6  1983.0
  -2   4   0 -2.0406 0.56889   8  2616.1
   2   4   0 -1.4279 0.42635   4  1235.7
   2   4   0 -1.3252 0.46337   7  2490.6
   2   4   0 -0.6574 0.52120   8  3552.3
   2   4   0 -1.0974 0.44052   3  1000.0
  -2   4   0 -0.5475 0.65673   1   350.9
   2   4   0 -1.0092 0.80680   6  1838.8
  -2   4   0 -1.3749 0.45963   4  1403.9
  -2   4   0 -0.3777 0.77398   8  3179.5
  -2   4   0 -2.1369 0.68566   5  1664.7
  -2   4   0 -2.1165 0.78442   6  2030.4
   2   4   0 -1.8162 0.57099   8  2896.2
  -2   4   0 -3.7338 1.06510   2   472.4
  -3  -4   0 4973.41 134.533   5  1569.7
   3  -4   0 4960.12 134.157   1   375.7
  -3  -4   0 4916.49 134.022   8  2894.5
  -3  -4   0 4786.96 133.867   4  1219.1
   3  -4   0 5037.82 134.536   2   472.5
   3  -4   0 4906.06 133.984   6  2033.8
   3  -4   0 4838.75 133.979   4  1425.1
   3  -4   0 4700.38 134.056   8  2604.0
   3  -4   0 5085.60 134.317   8  3241.9
   3  -4   0 5141.20 134.129   5  1760.7
  -3   4   0 4922.21 134.547   2   510.2
   3   4   0 4863.54 134.229   6  1818.6
  -3   4   0 4846.79 133.970   4  1381.2
   3   4   0 4866.02 133.861   4  1277.5
   3   4   0 5030.65 134.683   2   830.7
   3   4   0 4709.38 133.982   8  2837.1
  -3   4   0 4904.65 134.089   8  2642.3
  -3   4   0 5104.63 134.010   6  2091.3
   3   4   0 4856.82 133.899   8  3495.4
   3   4   0 4800.91 133.804   3  1066.6
  -3   4   0 4817.33 134.074   5  1699.7
   4  -4   0 2206.48 59.7858   8  3260.9
  -4  -4   0 2078.30 59.2990   4  1242.2
  -4  -4   0 2156.71 59.4606   8  2859.9
   4  -4   0 2183.37 59.5855   1   372.4
   4  -4   0 2060.94 59.4937   8  2618.9
   4  -4   0 2160.52 59.4452   4  1412.7
  -4  -4   0 2181.38 59.9837   5  1559.6
   4  -4   0 2157.18 59.3849   6  2074.1
   4   4   0 2169.75 59.3485   8  3460.5
   4   4   0 2169.95 59.3106   4  1300.8
  -4   4   0 2261.36 59.4068   6  2140.8
  -4   4   0 2101.25 59.4179   5  1733.2
   4   4   0 2156.53 58.9993   1   108.8
  -4   4   0 2209.93 60.0732   2   541.5
   4   4   0 2131.64 59.1902   3  1114.4
  -4   4   0 2226.38 59.5836   8  2661.2
   4   4   0 2146.53 59.6687   6  1804.7
   5  -4   0 77.2757 3.12135   8  2628.1
   5  -4   0 77.7572 3.08090   4  1405.7
   5  -4   0 86.1596 3.05638   6  2103.2
   5  -4   0 87.9993 3.28261   1   371.0
   5  -4   0 82.5904 3.53343   8  3275.5
  -5  -4   0 76.8255 3.81575   2   827.2
  -5  -4   0 85.6228 2.49909   1     7.0
  -5  -4   0 79.6155 3.17723   8  2838.9
  -5   4   0 75.1685 3.86830   2   567.2
   5   4   0 80.0684 2.47186   1   210.9
  -5   4   0 83.8932 3.05131   6  2178.9
  -5   4   0 79.7339 2.99978   5  1762.8
   5   4   0 83.2973 2.96925   4  1316.0
   5   4   0 77.0432 2.97778   8  3439.3
  -5   4   0 80.7971 3.23106   8  2675.8
   5   4   0 76.1953 3.30786   6  1795.1
  -6  -4   0 405.194 12.1242   8  3355.9
  -6  -4   0 422.902 12.9897   2   814.9
   6  -4   0 421.246 12.2456   1   371.2
   6  -4   0 422.514 12.6234   8  3287.3
  -6  -4   0 397.255 11.4898   1    64.8
   6  -4   0 406.663 12.1386   4  1402.0
   6  -4   0 408.018 12.0483   6  2123.6
  -6  -4   0 411.502 12.2086   8  2825.7
   6   4   0 419.039 11.4710   1   269.8
   6   4   0 395.176 12.3493   6  1788.8
  -6   4   0 407.208 12.3122   8  2687.4
   6   4   0 416.462 12.0920   8  3426.2
   6   4   0 409.432 11.9943   4  1327.4
  -6   4   0 411.980 13.0451   2   588.3
  -7  -4   0 43.7179 1.75075   1    98.6
  -7  -4   0 46.3238 2.57573   8  2817.5
  -7  -4   0 53.3308 3.40145   2   806.0
   7  -4   0 47.8226 2.51901   4  1400.3
  -7  -4   0 47.1301 2.52220   8  3341.7
   7  -4   0 48.9828 2.58064   1   372.3
   7  -4   0 47.3143 2.96458   8  3297.3
   7   4   0 47.4663 2.31606   4  1336.6
   7   4   0 47.3456 1.72859   1   304.2
  -7   4   0 43.0827 2.60171   8  2697.4
   7   4   0 45.6806 2.42595   8  3418.0
  -7   4   0 48.3327 3.75999   2   605.9
  -8  -4   0 127.825 5.90050   2   799.7
  -8  -4   0 132.439 5.03535   8  3330.1
   8  -4   0 141.823 5.58485   8  3306.1
   8  -4   0 126.389 4.96000   1   374.4
  -8  -4   0 128.447 5.08052   8  2812.4
  -8  -4   0 133.015 4.18519   1   119.6
   8  -4   0 131.772 5.01029   4  1399.7
  -8   4   0 138.125 6.38276   2   621.1
   8   4   0 136.295 4.14104   1   326.9
   8   4   0 135.773 4.98571   8  3412.8
   8   4   0 137.029 4.88677   4  1344.4
  -8   4   0 144.046 5.30314   8  2706.1
   9  -4   0 330.479 10.1715   1   377.0
   9  -4   0 307.259 10.1598   4  1400.1
   9  -4   0 314.329 10.6952   8  3313.9
  -9  -4   0 320.552 10.3481   8  2809.4
  -9  -4   0 322.675 9.33475   1   132.3
  -9  -4   0 313.727 11.1706   2   795.4
  -9  -4   0 306.922 10.2065   8  3320.1
   9   4   0 319.447 9.26679   1   343.7
   9   4   0 329.563 10.1838   8  3409.8
   9   4   0 336.612 9.97292   4  1351.3
  -9   4   0 317.564 11.4331   2   634.3
  -9   4   0 335.509 10.4670   8  2713.9
 -10  -4   0 62.8583 4.42238   2   792.6
 -10  -4   0 71.5868 3.73723   8  2808.0
  10  -4   0 72.6050 4.01229   8  3321.1
  10  -4   0 68.9272 3.53862   4  1401.3
 -10  -4   0 67.8968 2.67759   1   139.4
  10  -4   0 70.3827 3.47447   1   380.2
 -10  -4   0 69.3356 3.62727   8  3311.4
  10   4   0 68.9211 3.40262   4  1357.7
  10   4   0 75.3876 3.60752   8  3408.3
 -10   4   0 67.4970 4.85877   2   646.1
 -10   4   0 75.3757 3.84311   8  2721.1
  10   4   0 69.6623 2.60535   1   357.5
  11  -4   0 7.35578 1.67710   1   383.8
 -11  -4   0 12.5416 2.05907   8  2807.5
  11  -4   0 5.45296 2.05055   8  3327.9
 -11  -4   0 6.82845 2.60905   2   791.0
 -11  -4   0 11.6463 1.25683   1   143.1
  11  -4   0 7.11856 1.76821   4  1402.8
 -11   4   0 7.03586 2.95411   2   656.7
  11   4   0 9.80243 1.09709   1   369.1
 -11   4   0 6.58142 1.86900   8  2727.9
  11   4   0 5.40564 1.57540   4  1363.6
  11   4   0 7.04668 1.75354   8  3407.9
 -12  -4   0 20.1612 2.50474   8  2807.8
  12  -4   0 13.5052 2.15796   4  1404.9
 -12  -4   0 16.7319 3.18824   2   790.2
  12  -4   0 13.2628 1.96275   1   387.6
  12  -4   0 9.58066 2.31162   8  3334.3
 -12   4   0 20.2791 2.56638   8  2734.0
 -12   4   0 14.8840 3.41600   2   666.5
  12   4   0 14.6110 1.29644   1   379.8
  12   4   0 15.7857 2.05085   4  1369.2
  12   4   0 18.0985 2.25014   8  3408.2
 -13  -4   0 16.9264 2.60197   8  2808.9
  13  -4   0 18.6152 2.91149   8  3340.2
  13  -4   0 12.4940 2.30158   4  1407.2
 -13  -4   0 14.8823 3.36652   2   790.2
  13  -4   0 17.5372 2.23101   1   392.1
 -13   4   0 20.7372 2.72420   8  2740.2
  13   4   0 19.4849 1.51652   1   390.2
  13   4   0 16.7848 2.37691   8  3409.2
 -13   4   0 16.5991 3.78438   2   675.1
  13   4   0 10.8449 2.02786   4  1374.4
  14  -4   0 1.41877 1.94599   4  1409.7
 -14  -4   0 -0.2514 2.02253   8  2810.3
  14  -4   0 1.05947 1.75446   1   396.3
  14  -4   0 1.00980 2.33095   8  3346.0
 -14  -4   0 -0.3963 2.91922   2   790.9
 -14  -4   0 2.00417 2.32759   5  1556.1
  14   4   0 -0.0900 1.82966   8  3410.6
 -14   4   0 0.91922 3.38612   2   684.0
  14   4   0 1.26423 1.12748   1   398.9
 -14   4   0 -0.4881 2.06685   8  2746.0
  14   4   0 -0.0660 1.77319   4  1379.7
  15  -4   0 18.3576 2.57992   1   401.4
 -15  -4   0 23.9373 3.19745   8  2812.3
 -15  -4   0 23.7109 4.11625   2   792.1
  15  -4   0 24.4436 3.44549   8  3351.7
  15  -4   0 25.5483 3.05838   4  1412.5
 -15  -4   0 23.9641 3.32918   5  1560.0
  15   4   0 19.5946 2.92236   6  1788.8
 -15   4   0 23.7305 3.24160   8  2751.6
 -15   4   0 29.8200 4.66514   2   692.1
  15   4   0 23.1789 2.75294   4  1384.7
  15   4   0 20.0060 1.82024   1   408.9
  15   4   0 25.8730 3.06137   8  3412.6
 -16  -4   0 45.7032 5.14244   2   793.7
 -16  -4   0 46.7238 4.20794   5  1564.3
  16  -4   0 50.6127 3.60658   1   406.4
  16  -4   0 51.3508 4.00273   4  1415.3
  16  -4   0 39.0843 4.16455   8  3357.1
 -16  -4   0 42.2743 4.02131   8  2814.6
 -16   4   0 45.7792 4.16190   8  2757.0
  16   4   0 41.3076 3.56869   4  1389.8
  16   4   0 45.7054 4.01267   6  1791.5
  16   4   0 49.0258 4.15485   8  3414.8
 -16   4   0 46.7162 5.26578   2   700.0
  17  -4   0 6.97935 2.93914   8  3362.5
  17  -4   0 4.62791 2.55732   4  1418.5
 -17  -4   0 7.10658 3.84495   2   795.8
 -17  -4   0 8.75880 3.01115   8  2816.9
 -17  -4   0 4.35432 2.92595   5  1569.1
  17  -4   0 2.45907 2.14816   1   411.3
  17   4   0 1.76429 2.49563   6  1794.5
 -17   4   0 -5.0611 3.40127   2   707.3
 -17   4   0 3.89510 2.77660   8  2762.4
  17   4   0 1.55532 2.26981   4  1394.6
  18  -4   0 4.45836 3.25181   8  3367.8
 -18  -4   0 10.5093 3.46306   5  1574.3
  18  -4   0 5.44009 2.38598   1   416.7
 -18  -4   0 3.57898 3.92980   2   798.2
  18  -4   0 4.26764 2.65361   4  1421.7
 -18  -4   0 8.23237 3.14207   8  2819.7
 -18   4   0 4.57098 4.04127   2   714.5
  18   4   0 5.68436 2.61835   4  1399.4
  18   4   0 3.46896 2.60820   6  1797.8
 -18   4   0 3.48950 2.91282   8  2767.7
 -19  -4   0 1.12918 2.98560   8  2822.7
 -19  -4   0 6.63980 3.47723   5  1579.6
  19  -4   0 -1.4938 2.66983   4  1425.1
  19  -4   0 2.01126 3.27296   8  3373.0
 -19  -4   0 -0.3906 4.04008   2   800.9
  19   4   0 -1.6557 2.51285   4  1404.2
 -19   4   0 2.90304 3.28574   8  2772.9
 -19   4   0 2.17220 4.28430   2   721.5
  19   4   0 1.05542 2.81435   6  1801.3
 -20  -4   0 0.88142 3.30689   8  2825.8
 -20  -4   0 -0.3293 4.33523   2   803.8
  20  -4   0 2.85183 3.05426   4  1428.5
  20  -4   0 -4.3303 3.26596   8  3378.2
 -20   4   0 -4.6181 3.11534   8  2778.1
  20   4   0 -2.5030 2.65886   4  1408.9
 -20   4   0 -2.8114 4.26735   2   728.3
  20   4   0 2.74735 3.10256   6  1805.1
 -21  -4   0 2.71978 3.76174   8  2829.2
 -21  -4   0 -0.4855 4.73709   2   807.0
  21  -4   0 3.28346 3.39705   4  1432.1
 -21   4   0 -0.3093 4.63124   2   735.1
  21   4   0 0.11749 3.03345   4  1413.7
  21   4   0 2.70653 3.32608   6  1809.0
 -21   4   0 7.80675 3.96415   8  2783.2
   0  -5   0 0.15941 0.83164   8  3121.6
   0  -5   0 -0.5828 0.71421   6  1874.9
   0  -5   0 0.07288 0.63482   1   414.7
   0  -5   0 0.39492 0.44178   7  2436.4
   0  -5   0 -0.0767 0.60729   3   909.6
   0  -5   0 -0.7284 1.02985   5  1634.3
   0   5   0 -1.0679 0.41790   7  2360.9
   0   5   0 0.21121 0.56925   8  2522.3
   0   5   0 -0.3175 0.57484   1   372.9
   0   5   0 0.09850 0.81152   6  1914.6
   0   5   0 -0.2360 0.92885   5  1598.0
   0   5   0 -0.0903 0.55930   3   862.8
   0   5   0 0.40072 0.40408   4  1519.5
   0   5   0 -1.0997 0.73299   8  3067.6
   1  -5   0 683.142 18.8085   5  1662.4
  -1  -5   0 666.531 18.4298   8  3056.1
   1  -5   0 663.991 18.4964   1   399.1
   1  -5   0 652.500 18.1129   7  2344.6
   1  -5   0 669.585 18.5535   8  3170.9
  -1  -5   0 629.951 18.5417   6  1842.2
   1  -5   0 651.407 18.4553   6  1913.3
  -1  -5   0 647.592 18.2226   7  2492.4
  -1  -5   0 658.787 18.2708   3   964.6
   1  -5   0 643.848 18.1746   4  1517.4
  -1  -5   0 686.539 18.9925   5  1612.1
   1  -5   0 641.423 18.4046   3   870.2
   1   5   0 661.969 18.3967   8  2994.5
  -1   5   0 669.280 18.7029   8  3122.9
  -1   5   0 673.314 18.4901   6  1958.9
  -1   5   0 652.359 18.1709   4  1449.1
  -1   5   0 644.196 18.1074   7  2252.1
   1   5   0 637.302 18.2350   3   907.9
  -1   5   0 631.782 18.6959   5  1621.2
  -1   5   0 666.764 19.0160   2   422.6
   1   5   0 672.729 18.2411   8  3657.6
   1   5   0 658.805 18.2217   7  2432.6
   1   5   0 676.613 18.6044   6  1879.6
   1   5   0 638.119 18.2816   1   385.8
   1   5   0 639.061 18.9044   5  1577.2
  -1   5   0 643.614 18.4484   1   361.6
  -1   5   0 675.839 18.3463   8  2571.8
   2  -5   0 4275.40 115.399   8  3206.4
   2  -5   0 4036.28 115.139   8  2561.5
   2  -5   0 4124.45 115.027   4  1469.1
   2  -5   0 4125.15 115.283   1   389.2
   2  -5   0 4149.73 115.167   6  1955.8
   2  -5   0 4172.79 115.243   3   843.3
  -2  -5   0 4353.92 115.193   8  2988.1
   2  -5   0 4515.92 115.495   5  1696.7
  -2  -5   0 4108.79 114.984   3  1032.6
   2  -5   0 4060.05 114.892   7  2244.0
  -2  -5   0 4518.32 115.814   5  1594.9
  -2   5   0 4259.79 115.776   2   459.3
  -2   5   0 4171.06 115.022   4  1411.0
   2   5   0 4103.37 114.972   3   963.3
  -2   5   0 4373.37 115.210   6  2010.0
   2   5   0 4199.29 115.387   6  1853.2
   2   5   0 4132.59 114.956   1   402.1
  -2   5   0 4190.09 115.402   5  1646.1
   2   5   0 4253.56 115.008   8  3589.5
   2   5   0 4117.99 115.056   7  2472.6
   2   5   0 4238.60 114.917   4  1217.7
  -2   5   0 4243.42 115.165   8  2607.0
  -3  -5   0 1478.43 40.8041   3  1101.1
   3  -5   0 1425.33 40.9845   6  1997.9
   3  -5   0 1450.19 40.9434   4  1442.8
   3  -5   0 1501.59 41.2233   5  1736.4
  -3  -5   0 1713.23 41.8604   5  1581.8
  -3  -5   0 1519.49 40.8269   4  1187.6
   3  -5   0 1511.26 41.3516   8  3231.9
   3  -5   0 1463.05 41.1997   1   383.0
   3  -5   0 1398.41 41.0438   8  2586.3
  -3  -5   0 1522.59 41.0492   8  2932.4
   3   5   0 1488.89 40.8663   8  3533.5
  -3   5   0 1450.13 41.6544   2   492.6
  -3   5   0 1457.07 41.0757   8  2632.4
  -3   5   0 1368.98 41.1312   5  1672.2
   3   5   0 1494.51 40.9776   7  2495.5
   3   5   0 1495.91 41.3045   6  1833.9
  -3   5   0 1431.51 40.9232   4  1388.0
   3   5   0 1502.76 40.7912   3  1020.3
  -3   5   0 1484.28 41.0190   6  2062.2
   3   5   0 1559.53 40.8195   4  1263.7
   4  -5   0 107.919 4.12009   8  3251.1
  -4  -5   0 108.893 3.48230   4  1217.8
   4  -5   0 107.604 3.65017   4  1427.6
  -4  -5   0 97.3878 3.68935   8  2893.4
   4  -5   0 105.624 3.89042   1   379.4
   4  -5   0 106.594 3.74334   8  2602.6
   4  -5   0 96.4482 3.59275   6  2035.3
   4  -5   0 99.1682 3.80834   5  1779.5
  -4  -5   0 98.0500 4.37045   5  1572.1
   4   5   0 110.463 3.36922   3  1068.8
   4   5   0 110.679 3.18526   1    28.2
   4   5   0 105.915 3.45374   4  1290.5
  -4   5   0 99.0396 3.71625   5  1698.3
   4   5   0 104.280 3.50365   8  3494.3
   4   5   0 105.817 3.99843   6  1819.9
  -4   5   0 99.2344 3.65353   6  2109.8
  -4   5   0 110.872 3.82064   8  2651.4
  -4   5   0 106.841 4.50813   2   521.8
   5  -5   0 220.882 6.92933   4  1418.5
  -5  -5   0 228.593 7.72803   5  1565.0
   5  -5   0 204.854 6.96719   8  2613.5
   5  -5   0 228.861 6.90279   6  2065.6
   5  -5   0 233.966 7.17561   1   377.5
   5  -5   0 224.060 7.41224   8  3266.2
  -5  -5   0 220.829 6.99269   8  2867.4
   5   5   0 213.755 7.22340   6  1809.8
  -5   5   0 218.041 6.89970   5  1723.0
   5   5   0 224.590 6.74758   4  1308.2
   5   5   0 223.690 6.59383   3  1104.7
  -5   5   0 210.142 7.74108   2   547.3
  -5   5   0 236.858 6.93974   6  2149.4
  -5   5   0 222.943 7.09406   8  2666.5
   5   5   0 220.970 6.79740   8  3468.2
  -6  -5   0 53.7305 2.66895   8  2850.2
  -6  -5   0 55.2823 3.46535   2   836.4
  -6  -5   0 54.0043 2.52569   8  3370.7
   6  -5   0 58.8686 3.13230   8  3278.8
  -6  -5   0 51.5838 3.20649   5  1560.2
   6  -5   0 52.0449 2.71127   1   377.1
   6  -5   0 52.6684 2.58330   4  1413.1
  -6   5   0 53.7890 2.51560   6  2181.6
   6   5   0 59.9094 2.49060   8  3450.8
  -6   5   0 48.5597 2.41770   5  1745.2
   6   5   0 55.6628 2.88644   6  1802.5
   6   5   0 60.8036 2.26154   3  1129.9
  -6   5   0 47.5659 2.66838   8  2678.9
   6   5   0 52.5268 2.37548   4  1321.0
  -6   5   0 48.7785 3.59923   2   569.0
   7  -5   0 5.24063 1.42831   1   377.7
  -7  -5   0 7.40853 1.36854   8  3354.2
  -7  -5   0 4.69877 1.90460   5  1557.0
   7  -5   0 3.02606 1.66953   8  3289.3
   7  -5   0 7.08536 1.40727   4  1409.9
  -7  -5   0 6.78094 1.49555   8  2838.9
  -7  -5   0 5.20518 2.11829   2   826.1
   7   5   0 7.01646 1.29693   8  3439.4
  -7   5   0 4.93707 1.42229   8  2689.5
   7   5   0 5.70455 1.20681   4  1331.5
  -7   5   0 6.45089 1.27753   5  1764.0
  -7   5   0 6.11626 2.64850   2   587.5
   7   5   0 7.97734 1.60065   6  1797.5
   8  -5   0 5.44519 1.87492   8  3298.6
   8  -5   0 2.79955 1.45707   1   379.1
  -8  -5   0 6.68961 1.56692   8  2831.3
   8  -5   0 2.78940 1.33170   4  1408.5
  -8  -5   0 2.14667 0.68290   1    49.3
  -8  -5   0 0.05076 1.20567   8  3340.6
  -8  -5   0 1.25727 2.02209   2   818.5
  -8   5   0 9.56074 3.03622   2   603.8
   8   5   0 1.77562 1.22008   8  3431.6
  -8   5   0 4.78149 1.55445   8  2698.8
   8   5   0 0.92860 1.17304   4  1340.0
   8   5   0 1.33372 1.49394   6  1794.1
   8   5   0 2.36874 0.63233   1   316.2
  -8   5   0 2.89341 1.23815   5  1778.8
   9  -5   0 -0.3250 1.35884   1   381.2
  -9  -5   0 -0.6779 1.37642   8  2826.1
   9  -5   0 0.44067 1.78797   8  3306.9
   9  -5   0 0.01543 1.35951   4  1408.1
  -9  -5   0 0.70569 1.30987   8  3329.2
  -9  -5   0 1.90994 2.17575   2   813.0
  -9  -5   0 -0.8312 0.67284   1    73.8
  -9   5   0 -0.7920 1.43889   8  2707.0
   9   5   0 0.59198 1.50622   6  1792.1
   9   5   0 -0.8091 1.11067   4  1347.5
   9   5   0 0.94555 0.65390   1   339.6
  -9   5   0 -3.6142 2.74640   2   618.0
   9   5   0 -0.6429 1.18155   8  3426.5
 -10  -5   0 133.047 5.43406   8  2823.0
  10  -5   0 135.581 5.23680   1   384.0
 -10  -5   0 127.792 4.21006   1    90.7
  10  -5   0 132.581 5.29453   4  1408.4
  10  -5   0 143.925 5.90524   8  3314.5
 -10  -5   0 126.470 6.34134   2   809.2
 -10  -5   0 124.988 5.26132   8  3319.5
  10   5   0 132.095 4.13341   1   357.7
  10   5   0 139.068 5.19856   8  3423.4
 -10   5   0 138.099 5.55428   8  2714.6
  10   5   0 128.489 5.50542   6  1791.1
 -10   5   0 125.950 6.66707   2   630.8
  10   5   0 131.238 5.07471   4  1354.3
 -11  -5   0 36.4259 2.70243   8  3310.6
  11  -5   0 27.2822 2.47975   4  1409.5
  11  -5   0 30.3796 2.94114   8  3321.7
 -11  -5   0 24.9935 2.55468   8  2821.3
 -11  -5   0 23.6050 3.26059   2   806.5
  11  -5   0 28.0140 2.39727   1   387.2
 -11  -5   0 25.4522 1.50434   1   100.0
 -11  -5   0 29.5563 3.06952   5  1556.0
 -11   5   0 20.6582 3.62490   2   642.5
  11   5   0 28.8896 2.70195   6  1791.0
  11   5   0 27.9504 2.42115   8  3421.6
  11   5   0 26.9622 2.27357   4  1360.7
 -11   5   0 31.1578 2.75148   8  2721.7
  11   5   0 27.5757 1.46405   1   372.1
  12  -5   0 -0.4031 1.90467   8  3328.3
 -12  -5   0 0.12835 2.02339   5  1557.8
 -12  -5   0 -0.0190 1.67024   8  2820.4
 -12  -5   0 -1.5821 2.34561   2   804.8
 -12  -5   0 0.87813 0.98445   1   105.8
  12  -5   0 0.21956 1.67777   4  1410.9
  12  -5   0 5.40237 1.73672   1   390.6
  12   5   0 1.21997 0.82203   1   383.8
  12   5   0 0.74023 1.70012   6  1791.5
  12   5   0 1.78363 1.50281   4  1366.6
 -12   5   0 1.40393 1.77545   8  2728.3
 -12   5   0 -1.3852 3.03428   2   653.1
  12   5   0 1.42855 1.59810   8  3420.8
  13  -5   0 -2.3743 1.94922   8  3334.6
  13  -5   0 -0.2649 1.64436   1   394.3
 -13  -5   0 -2.1709 2.06668   5  1560.3
 -13  -5   0 -0.9920 1.73172   8  2820.5
  13  -5   0 0.87287 1.81688   4  1412.8
 -13  -5   0 1.16655 2.79022   2   804.0
 -13   5   0 -0.2470 1.83470   8  2734.6
  13   5   0 -0.7684 0.87056   1   395.1
  13   5   0 2.27450 1.78065   8  3420.8
 -13   5   0 -9.3537 3.05186   2   662.9
  13   5   0 -1.5291 1.53913   4  1372.2
  13   5   0 -1.4915 1.71474   6  1792.6
 -14  -5   0 -1.3010 1.95522   8  2821.2
  14  -5   0 -0.3172 1.72014   1   398.4
  14  -5   0 0.14376 2.30906   8  3340.7
 -14  -5   0 -2.1252 2.80438   2   803.9
  14  -5   0 1.40117 2.04765   4  1414.9
 -14  -5   0 3.12468 2.46716   5  1563.2
  14   5   0 -0.7108 1.69698   4  1377.6
 -14   5   0 -2.3986 3.49074   2   672.2
  14   5   0 -2.1049 1.92247   6  1794.1
 -14   5   0 0.90995 2.07103   8  2740.7
  14   5   0 -0.7252 1.79152   8  3421.5
  14   5   0 0.25483 0.96822   1   405.7
 -15  -5   0 42.5404 4.89540   2   804.4
  15  -5   0 40.0601 3.25572   1   403.1
 -15  -5   0 36.6493 4.02177   5  1566.6
 -15  -5   0 33.5745 3.58792   8  2822.5
  15  -5   0 36.6838 3.90873   8  3346.6
  15  -5   0 37.4241 3.46277   4  1417.3
  15   5   0 40.2037 3.61201   6  1796.1
  15   5   0 37.1986 3.45400   8  3422.8
  15   5   0 38.3248 3.24887   4  1382.8
 -15   5   0 37.4590 3.75484   8  2746.4
 -15   5   0 39.0062 5.08409   2   681.1
 -16  -5   0 0.56245 2.48300   8  2824.0
  16  -5   0 -0.8664 2.59542   8  3352.3
 -16  -5   0 -1.1727 3.25562   2   805.4
  16  -5   0 1.76405 2.36058   4  1419.9
 -16  -5   0 3.47679 2.81317   5  1570.4
  16  -5   0 1.53815 2.14101   1   407.5
  16   5   0 -3.2655 1.94686   4  1388.0
 -16   5   0 2.51295 3.81865   2   689.3
  16   5   0 -1.1920 2.23480   6  1798.4
 -16   5   0 3.91052 2.65474   8  2752.2
  17  -5   0 -0.9579 2.76192   8  3357.8
 -17  -5   0 -0.7260 2.81217   5  1574.7
  17  -5   0 0.42014 2.18268   1   412.4
 -17  -5   0 1.94105 3.69142   2   806.8
  17  -5   0 5.57911 2.64951   4  1422.8
 -17  -5   0 0.72417 2.70005   8  2826.0
 -17   5   0 5.25984 4.11176   2   697.2
  17   5   0 1.94495 2.62960   6  1801.1
  17   5   0 3.54538 2.44277   4  1393.0
 -17   5   0 1.94563 2.71743   8  2757.8
 -18  -5   0 3.39015 3.95458   2   808.5
  18  -5   0 5.52059 2.86297   4  1425.8
 -18  -5   0 0.84371 2.84896   8  2828.3
 -18  -5   0 2.27295 3.21822   5  1579.3
  18  -5   0 2.41641 2.35784   1   417.5
  18  -5   0 1.83952 3.01794   8  3363.3
  18   5   0 4.02182 2.79485   6  1804.0
  18   5   0 10.1207 2.80451   4  1398.0
 -18   5   0 -2.2554 3.85442   2   705.0
 -18   5   0 3.40586 3.01862   8  2763.2
  19  -5   0 -5.4987 2.93041   8  3368.7
 -19  -5   0 -0.6881 4.02566   2   810.7
 -19  -5   0 2.50699 3.16986   8  2830.9
  19  -5   0 -0.7506 2.73549   4  1428.9
 -19  -5   0 2.00201 3.38342   5  1584.2
  19   5   0 2.65809 2.65607   4  1402.9
  19   5   0 -0.4961 2.73379   6  1807.1
 -19   5   0 3.15732 3.19840   8  2768.6
 -19   5   0 -4.4597 3.89606   2   712.5
 -20  -5   0 7.60227 4.79743   2   813.2
  20  -5   0 7.77191 3.44882   4  1432.1
  20  -5   0 11.2122 3.93272   8  3374.0
 -20  -5   0 5.40190 3.53860   8  2833.7
 -20   5   0 5.67537 4.79409   2   719.8
 -20   5   0 2.71462 3.58231   8  2773.9
  20   5   0 8.23582 3.41453   6  1810.6
  20   5   0 7.91547 3.08959   4  1407.7
  21  -5   0 1.90243 4.05909   8  3379.3
  21  -5   0 -0.2328 3.08788   4  1435.5
 -21  -5   0 0.45855 3.61671   8  2836.7
 -21  -5   0 -3.7630 4.64499   2   816.0
  21   5   0 -2.1008 3.06254   6  1814.2
 -21   5   0 2.99820 4.77307   2   726.9
  21   5   0 3.77210 3.16892   4  1412.6
 -21   5   0 0.15420 3.77819   8  2779.2
   0  -6   0 789.480 21.6768   1   418.6
   0  -6   0 789.443 22.2087   5  1638.0
   0  -6   0 758.267 21.3311   7  2444.2
   0  -6   0 755.889 21.7807   6  1870.9
   0  -6   0 792.177 21.7358   8  3126.4
   0  -6   0 775.289 21.5634   3   914.2
   0   6   0 755.259 21.6027   1   368.5
   0   6   0 751.289 21.5231   3   858.0
   0   6   0 782.308 21.3396   7  2353.2
   0   6   0 785.469 21.4868   8  2527.5
   0   6   0 773.454 21.7739   6  1918.7
   0   6   0 759.508 21.2671   4  1510.3
  -1  -6   0 18.0165 1.41949   8  3074.0
   1  -6   0 22.7885 0.99268   7  2371.2
  -1  -6   0 18.9594 1.91290   5  1618.7
   1  -6   0 19.2156 1.33066   3   880.1
   1  -6   0 25.6940 1.63869   8  3168.6
  -1  -6   0 17.5078 1.06404   7  2491.3
   1  -6   0 26.4431 1.92674   5  1661.4
   1  -6   0 22.7802 1.43376   6  1902.1
   1  -6   0 19.5035 1.03873   4  1536.1
   1  -6   0 22.6276 1.43984   1   405.0
  -1  -6   0 18.6686 1.17195   3   959.9
  -1   6   0 20.4270 1.00245   4  1450.8
  -1   6   0 20.1437 0.96637   7  2262.1
   1   6   0 22.0977 1.57764   6  1888.5
  -1   6   0 21.5051 1.49141   6  1955.4
   1   6   0 19.0805 1.13155   8  3675.4
   1   6   0 18.1202 1.10888   3   894.1
   1   6   0 19.0356 1.06604   7  2416.9
   1   6   0 20.6754 1.18883   1   378.8
  -1   6   0 20.4877 1.24456   8  2569.6
   2  -6   0 0.97283 0.86813   3   855.4
   2  -6   0 -0.1212 0.72236   8  2546.2
  -2  -6   0 -2.6870 0.58416   3  1015.7
   2  -6   0 0.04435 0.83795   6  1936.2
   2  -6   0 -0.3495 0.87875   1   395.8
   2  -6   0 -0.4795 1.02304   8  3200.8
   2  -6   0 -0.8806 0.51555   7  2284.6
   2  -6   0 0.34679 0.65656   4  1488.2
   2  -6   0 -3.0035 1.03803   5  1689.4
  -2  -6   0 -4.3846 1.14402   5  1603.6
  -2   6   0 -0.3144 1.52879   2   451.0
   2   6   0 -1.2336 0.96919   6  1864.9
   2   6   0 -1.9582 0.50602   3   937.6
  -2   6   0 -0.1765 0.71353   8  2601.3
   2   6   0 -1.5554 0.50203   1   390.2
   2   6   0 -1.4665 0.55226   7  2456.2
  -2   6   0 -0.4062 0.94851   5  1632.9
  -2   6   0 1.48992 0.59089   4  1415.3
   2   6   0 -1.7084 0.48258   4  1202.9
  -2   6   0 -2.6836 0.88832   6  1997.7
   2   6   0 -0.4491 0.62980   8  3618.1
  -3  -6   0 951.289 26.2743   8  2965.1
  -3  -6   0 1003.90 27.1422   5  1591.7
   3  -6   0 910.374 26.2592   8  2570.6
  -3  -6   0 933.482 25.9937   3  1075.4
   3  -6   0 987.813 26.5982   5  1721.8
   3  -6   0 925.479 26.2261   6  1971.2
  -3  -6   0 928.987 25.9613   4  1155.9
   3  -6   0 918.844 26.1107   4  1459.7
   3  -6   0 912.117 25.9193   7  2214.8
   3  -6   0 920.389 26.4281   1   389.6
   3  -6   0 961.324 26.6160   8  3224.7
   3   6   0 941.422 26.0458   8  3566.4
  -3   6   0 935.241 26.1078   4  1392.7
  -3   6   0 916.801 26.4811   5  1653.4
  -3   6   0 984.091 26.2965   6  2042.4
   3   6   0 917.174 25.9631   3   984.6
  -3   6   0 938.023 26.2943   8  2625.2
   3   6   0 934.356 26.5464   6  1846.7
   3   6   0 934.020 25.9444   4  1252.3
   3   6   0 925.308 25.9077   1   402.9
  -3   6   0 944.975 27.0500   2   480.5
   4  -6   0 86.3672 3.23312   6  2004.2
  -4  -6   0 84.5658 2.96634   4  1192.2
   4  -6   0 85.8919 3.48377   1   385.8
   4  -6   0 88.9525 3.74790   8  3243.6
   4  -6   0 86.9916 3.54514   5  1757.5
  -4  -6   0 82.3228 4.04810   5  1582.5
  -4  -6   0 80.5409 2.94212   3  1130.1
   4  -6   0 84.9417 3.28994   8  2587.9
   4  -6   0 85.6903 3.17766   4  1442.3
  -4  -6   0 85.0833 3.32603   8  2924.9
   4   6   0 87.7371 3.04352   8  3526.0
   4   6   0 92.8208 3.65417   6  1832.8
  -4   6   0 88.0736 3.34878   8  2644.1
   4   6   0 88.7278 2.89724   3  1029.2
  -4   6   0 77.5631 3.34967   5  1674.0
   4   6   0 87.3416 2.95443   4  1281.7
  -4   6   0 90.8415 3.31709   6  2085.7
  -4   6   0 85.9580 4.18527   2   507.5
   5  -6   0 252.034 7.76868   4  1431.3
   5  -6   0 239.492 7.83902   8  2599.8
   5  -6   0 257.138 8.05937   1   383.6
  -5  -6   0 249.236 8.69172   5  1575.6
  -5  -6   0 251.135 7.85892   8  2895.7
   5  -6   0 250.238 7.75286   6  2033.1
   5  -6   0 261.341 8.34676   8  3258.9
   5   6   0 258.315 8.19794   6  1822.6
  -5   6   0 245.312 7.82529   5  1694.0
   5   6   0 252.962 7.54129   4  1301.3
  -5   6   0 261.174 7.99090   8  2659.2
   5   6   0 249.950 7.39322   3  1066.6
   5   6   0 255.846 7.60219   8  3496.6
  -5   6   0 250.053 7.75797   6  2124.7
  -5   6   0 253.702 8.79099   2   531.4
   5   6   0 236.252 7.13675   1    64.1
  -6  -6   0 43.8583 3.20126   5  1570.4
  -6  -6   0 43.3891 2.51678   8  2875.3
   6  -6   0 47.3720 2.47553   4  1424.4
   6  -6   0 54.6511 2.78730   1   382.8
   6  -6   0 44.2389 2.94910   8  3271.6
   6   6   0 51.0216 2.08914   3  1095.0
  -6   6   0 44.5089 2.40279   5  1712.9
  -6   6   0 51.8046 2.54303   6  2158.1
   6   6   0 44.4532 2.74980   6  1814.8
   6   6   0 49.3065 2.25661   4  1315.6
   6   6   0 49.0622 2.30130   8  3475.9
  -6   6   0 47.1475 3.66099   2   553.0
  -6   6   0 48.9168 2.64844   8  2671.9
  -7  -6   0 41.8865 2.35647   8  3365.8
   7  -6   0 42.4855 2.44590   4  1420.0
   7  -6   0 41.1696 2.61654   1   382.9
  -7  -6   0 37.7849 3.09039   5  1567.1
   7  -6   0 40.4417 2.94963   8  3282.7
  -7  -6   0 39.1799 2.48433   8  2860.8
   7   6   0 42.7748 2.77529   6  1809.2
  -7   6   0 40.5607 3.71346   2   571.9
   7   6   0 40.3215 2.18226   4  1326.8
  -7   6   0 41.5219 2.59376   8  2682.7
  -7   6   0 41.3490 2.38667   6  2186.0
   7   6   0 41.3149 2.25165   8  3461.6
  -7   6   0 37.8382 2.21171   5  1729.7
   8  -6   0 105.760 4.40047   1   384.0
   8  -6   0 97.4158 4.75787   8  3292.2
  -8  -6   0 99.4288 4.14874   8  3350.6
  -8  -6   0 102.090 5.05361   5  1564.8
  -8  -6   0 101.415 5.30743   2   836.2
  -8  -6   0 103.258 4.29006   8  2850.7
   8  -6   0 110.645 4.22220   4  1417.5
  -8   6   0 104.191 4.42987   8  2692.4
  -8   6   0 99.4859 5.56252   2   588.5
  -8   6   0 93.3654 3.92779   5  1744.1
   8   6   0 103.243 3.90464   4  1336.2
   8   6   0 103.958 3.97061   8  3451.3
   8   6   0 104.693 4.58350   6  1805.2
   9  -6   0 97.8260 4.69025   8  3300.9
   9  -6   0 83.8410 3.87970   4  1416.2
   9  -6   0 94.1489 4.11309   1   385.6
  -9  -6   0 87.5885 5.06619   2   829.6
  -9  -6   0 88.8121 4.64951   5  1563.8
  -9  -6   0 92.4964 4.10150   8  2843.7
  -9  -6   0 86.6174 3.82068   8  3338.0
  -9   6   0 83.7036 5.28386   2   603.5
   9   6   0 86.9415 3.68184   4  1344.3
   9   6   0 91.5604 3.93014   8  3444.2
  -9   6   0 84.4795 4.12507   8  2701.0
   9   6   0 85.7351 4.18391   6  1802.6
  10  -6   0 -0.9782 1.35960   1   387.7
 -10  -6   0 1.49639 1.44530   8  3327.1
 -10  -6   0 -2.2571 2.00005   2   824.6
 -10  -6   0 -2.2874 1.38662   8  2838.8
 -10  -6   0 1.85949 2.00614   5  1563.5
  10  -6   0 -0.1067 1.82872   8  3308.8
  10  -6   0 -0.9978 1.36621   4  1415.9
  10   6   0 -0.5230 1.18052   4  1351.6
 -10   6   0 -2.5255 2.81935   2   617.0
  10   6   0 -1.3582 1.53622   6  1800.9
  10   6   0 0.76870 1.30536   8  3439.2
 -10   6   0 0.75862 1.61055   8  2708.9
 -11  -6   0 9.17695 2.02159   8  2835.6
  11  -6   0 6.81331 2.23422   8  3316.1
 -11  -6   0 7.18203 0.90266   1    42.7
  11  -6   0 6.90411 1.82742   4  1416.1
  11  -6   0 7.08847 1.79887   1   390.6
 -11  -6   0 8.90681 2.78835   2   821.3
 -11  -6   0 10.2219 1.91644   8  3317.3
 -11  -6   0 10.3979 2.53284   5  1564.1
  11   6   0 11.6620 2.18973   6  1800.0
  11   6   0 9.44304 1.76852   8  3436.1
 -11   6   0 8.75112 2.02868   8  2716.3
  11   6   0 9.44678 1.73042   4  1358.1
 -11   6   0 3.45715 3.09394   2   629.3
 -12  -6   0 87.5287 3.17201   1    56.8
  12  -6   0 91.6117 4.43548   1   393.8
  12  -6   0 94.9464 5.18042   8  3323.1
 -12  -6   0 95.4167 4.75630   8  2833.7
 -12  -6   0 84.0657 5.00641   5  1565.4
 -12  -6   0 85.4085 4.51219   8  3308.8
 -12  -6   0 92.9144 5.66133   2   818.9
  12  -6   0 94.6922 4.48510   4  1417.2
  12   6   0 87.1135 4.30218   8  3434.2
 -12   6   0 85.2021 5.88676   2   640.6
  12   6   0 93.6892 4.70957   6  1800.1
  12   6   0 82.3899 4.08367   4  1364.4
 -12   6   0 103.271 4.87399   8  2723.1
  12   6   0 93.9712 3.03826   1   394.4
 -13  -6   0 7.95103 3.21520   2   817.0
 -13  -6   0 11.5862 2.87109   5  1567.3
 -13  -6   0 9.01993 2.22900   8  2832.8
  13  -6   0 9.61086 2.17089   4  1418.6
  13  -6   0 5.69677 2.42965   8  3329.7
  13  -6   0 3.32498 1.93189   1   397.0
 -13   6   0 10.4119 2.37494   8  2729.7
  13   6   0 10.9023 2.14170   8  3433.3
 -13   6   0 17.2353 4.24297   2   651.3
  13   6   0 8.67835 1.96656   4  1370.2
  13   6   0 7.68388 2.29912   6  1800.7
  13   6   0 5.94147 0.96484   1   406.0
 -14  -6   0 36.8866 3.47324   8  2832.7
  14  -6   0 38.1312 3.36388   4  1420.4
 -14  -6   0 39.5716 4.64909   2   816.5
 -14  -6   0 40.9677 4.07152   5  1569.8
  14  -6   0 38.1851 3.20110   1   401.0
  14  -6   0 37.9156 3.93056   8  3336.0
  14   6   0 41.4082 3.14930   4  1375.9
 -14   6   0 33.8709 5.03363   2   661.1
  14   6   0 33.3555 3.46523   6  1801.7
  14   6   0 31.5106 3.09514   8  3433.1
 -14   6   0 39.3294 3.61924   8  2735.9
 -15  -6   0 -1.3463 2.63813   5  1572.8
  15  -6   0 2.17918 2.19939   4  1422.4
 -15  -6   0 2.71531 3.44238   2   816.1
 -15  -6   0 -1.6290 2.21248   8  2833.1
  15  -6   0 1.12424 2.70680   8  3342.0
  15  -6   0 -0.7125 1.97820   1   404.9
  15   6   0 -3.3351 1.73630   4  1381.3
  15   6   0 1.29586 2.29566   6  1803.3
 -15   6   0 -1.8460 3.65985   2   670.4
 -15   6   0 2.78791 2.51792   8  2742.0
  16  -6   0 40.7623 4.30872   8  3348.0
 -16  -6   0 42.6344 4.37505   5  1576.2
 -16  -6   0 33.6654 4.99197   2   816.9
 -16  -6   0 35.7230 3.90200   8  2834.2
  16  -6   0 29.4493 3.30728   1   409.5
  16  -6   0 31.2905 3.53677   4  1424.9
 -16   6   0 34.0129 3.81873   8  2747.9
 -16   6   0 30.8967 5.15639   2   679.2
  16   6   0 30.8046 3.22784   4  1386.5
  16   6   0 37.9492 3.79078   6  1805.3
  17  -6   0 0.44023 2.44222   4  1427.3
 -17  -6   0 5.09411 2.86979   8  2835.6
 -17  -6   0 -5.3031 2.68681   5  1580.0
  17  -6   0 0.63174 2.25527   1   413.8
 -17  -6   0 -3.4003 3.29317   2   817.5
  17  -6   0 2.66359 2.98569   8  3353.6
 -17   6   0 -1.0443 3.94717   2   687.7
  17   6   0 0.08895 2.49339   6  1807.5
  17   6   0 2.12542 2.27208   4  1391.8
 -17   6   0 2.96479 2.78810   8  2753.6
 -18  -6   0 -3.6510 3.02267   5  1584.2
 -18  -6   0 -1.0191 2.85846   8  2837.4
 -18  -6   0 -1.7245 3.75301   2   818.8
  18  -6   0 -3.6367 2.96921   8  3359.2
  18  -6   0 2.36233 2.48305   1   418.6
  18  -6   0 2.77140 2.83489   4  1430.0
 -18   6   0 -3.7617 3.98700   2   695.8
  18   6   0 1.15800 2.79344   6  1810.1
  18   6   0 2.37245 2.48210   4  1396.9
 -18   6   0 -3.7564 2.72885   8  2759.2
 -19  -6   0 5.85272 4.37020   2   820.6
 -19  -6   0 11.3892 3.64014   8  2839.5
  19  -6   0 6.85768 3.64559   8  3364.8
  19  -6   0 15.2742 3.45349   4  1432.9
 -19  -6   0 12.6667 3.93120   5  1588.8
  19   6   0 6.05440 2.78950   4  1401.9
  19   6   0 17.6113 3.55490   6  1812.9
 -19   6   0 16.2584 5.06683   2   703.8
 -19   6   0 17.4000 3.89016   8  2764.7
 -20  -6   0 5.98553 4.78260   2   822.6
  20  -6   0 -0.1337 3.05088   4  1436.0
 -20  -6   0 0.66982 3.28816   8  2841.9
  20  -6   0 5.33177 3.78147   8  3370.2
 -20   6   0 0.79200 3.54969   8  2770.2
 -20   6   0 -6.6870 4.25815   2   711.5
  20   6   0 2.76188 2.88026   4  1406.9
  20   6   0 0.04603 3.10780   6  1816.0
 -21  -6   0 8.38295 4.02073   8  2844.6
 -21  -6   0 2.76331 5.03976   2   825.0
  21  -6   0 10.1865 3.71779   4  1439.2
  21  -6   0 4.55987 4.08293   8  3375.6
 -21   6   0 5.68014 3.94793   8  2775.6
  21   6   0 6.61338 3.41262   4  1411.8
 -21   6   0 18.4779 5.75347   2   719.0
  21   6   0 8.91723 3.78576   6  1819.3
   0  -7   0 0.25242 0.51912   7  2451.9
   0  -7   0 1.05209 1.31612   5  1641.6
   0  -7   0 -2.4657 0.91602   8  3132.6
   0  -7   0 -0.2704 0.74343   3   919.0
   0   7   0 -0.2694 0.64971   3   853.4
   0   7   0 0.89325 0.69787   8  2533.2
   0   7   0 1.60908 0.59316   7  2345.4
   0   7   0 0.70725 0.47745   4  1501.5
   0   7   0 0.78746 0.99126   6  1922.6
   1  -7   0 308.548 9.20665   4  1552.6
   1  -7   0 326.803 9.65076   1   410.5
  -1  -7   0 344.961 10.3798   5  1624.9
  -1  -7   0 325.793 9.60673   8  3087.8
   1  -7   0 322.524 9.73178   8  3168.2
   1  -7   0 318.253 9.52604   3   888.6
  -1  -7   0 316.276 9.24081   7  2492.5
   1  -7   0 311.961 9.11080   7  2392.4
  -1  -7   0 309.288 9.34732   3   958.0
   1  -7   0 334.128 10.1709   5  1661.7
   1   7   0 328.111 9.32059   8  3689.3
   1   7   0 329.095 9.78982   6  1896.2
   1   7   0 326.813 9.24837   7  2403.1
  -1   7   0 337.644 9.70527   6  1954.2
  -1   7   0 325.365 9.41200   8  2569.2
   1   7   0 305.687 9.40220   1   372.1
  -1   7   0 321.769 9.11037   7  2266.8
   1   7   0 317.495 9.33165   3   883.0
  -1   7   0 315.945 9.15742   4  1449.9
   2  -7   0 299.605 9.35455   5  1685.4
   2  -7   0 289.271 8.77265   8  2532.5
  -2  -7   0 306.870 9.73683   5  1611.2
   2  -7   0 291.636 8.40292   7  2318.6
   2  -7   0 303.937 8.93732   3   865.6
   2  -7   0 292.529 9.01172   1   401.8
   2  -7   0 286.063 8.55915   4  1505.7
  -2  -7   0 289.320 8.87414   8  3039.4
  -2  -7   0 290.513 8.59527   3  1005.2
   2  -7   0 306.257 9.17262   8  3197.0
  -2   7   0 298.051 8.54229   4  1417.3
  -2   7   0 282.353 9.69288   2   446.0
   2   7   0 292.069 8.60389   1   380.3
  -2   7   0 301.579 8.94405   6  1990.2
   2   7   0 300.677 8.58983   8  3640.9
  -2   7   0 300.321 8.78365   8  2597.8
   2   7   0 292.774 8.61562   7  2441.2
   2   7   0 286.530 8.55221   3   918.1
   2   7   0 300.021 9.13555   6  1874.8
   2   7   0 298.345 8.40508   4  1193.6
  -3  -7   0 53.8014 3.28407   5  1600.1
   3  -7   0 49.6332 2.30075   8  2556.6
   3  -7   0 50.8748 2.48065   3   848.5
  -3  -7   0 51.8194 2.10500   3  1057.2
   3  -7   0 54.3715 2.83844   5  1712.6
   3  -7   0 47.6094 2.12066   4  1476.0
  -3  -7   0 41.5489 2.36011   8  2993.2
   3  -7   0 50.2106 2.54422   1   395.8
   3  -7   0 47.5748 1.91824   7  2250.7
   3  -7   0 52.5398 2.73939   8  3219.7
  -3   7   0 50.1544 2.17199   4  1395.5
  -3   7   0 49.6043 3.24251   2   472.1
   3   7   0 52.4072 1.96792   1   389.0
   3   7   0 50.8640 1.91908   4  1243.3
  -3   7   0 54.0811 2.49703   6  2028.9
  -3   7   0 55.2057 2.37861   8  2620.4
   3   7   0 49.3760 2.07044   8  3594.3
   3   7   0 52.6306 2.00424   3   957.0
   3   7   0 52.7034 2.68767   6  1857.8
  -4  -7   0 1037.39 29.2377   5  1591.4
   4  -7   0 1048.93 28.7147   8  3238.0
   4  -7   0 1052.94 28.5789   5  1743.0
   4  -7   0 964.924 28.2471   8  2574.1
   4  -7   0 979.066 28.0877   4  1456.8
  -4  -7   0 994.155 27.9027   4  1165.7
   4  -7   0 976.829 28.4411   1   391.8
  -4  -7   0 1031.28 28.2643   8  2953.5
  -4  -7   0 988.472 27.8883   3  1108.2
   4   7   0 1004.49 27.8768   4  1274.6
   4   7   0 996.361 28.5899   6  1844.4
  -4   7   0 999.768 29.1672   2   496.5
  -4   7   0 1016.06 28.3297   8  2638.4
   4   7   0 1015.95 27.9723   8  3554.7
  -4   7   0 1030.45 28.2418   6  2067.8
   4   7   0 970.993 27.7327   1   398.6
   4   7   0 986.259 27.8579   3   996.2
   5  -7   0 59.5165 3.05457   1   389.3
  -5  -7   0 59.5409 3.72948   5  1584.8
   5  -7   0 58.4265 2.83305   8  2586.9
   5  -7   0 61.8285 2.74628   4  1444.2
   5  -7   0 58.1268 3.10110   5  1775.9
  -5  -7   0 60.6838 2.90597   8  2922.7
   5  -7   0 60.5354 3.32603   8  3253.1
   5   7   0 61.4111 2.11387   1   409.3
  -5   7   0 62.8994 4.00143   2   519.2
   5   7   0 63.6427 2.38574   3  1031.8
  -5   7   0 61.4484 2.93814   8  2653.4
   5   7   0 60.3230 2.45916   4  1295.7
  -5   7   0 68.9771 2.96832   6  2104.6
   5   7   0 61.0773 2.55235   8  3524.0
   5   7   0 62.8965 3.22155   6  1834.0
   5   7   0 64.9597 2.19151   1    16.9
   6  -7   0 2.31597 1.19589   4  1435.9
   6  -7   0 2.65644 1.75939   8  3266.0
  -6  -7   0 1.97355 1.88323   5  1579.6
  -6  -7   0 1.71806 1.33946   8  2899.9
   6  -7   0 1.72327 1.45475   1   388.1
  -6   7   0 1.18908 1.40755   6  2137.8
   6   7   0 -0.9125 0.91943   8  3500.6
  -6   7   0 1.46609 2.43969   2   539.8
  -6   7   0 1.15858 1.28069   8  2666.2
   6   7   0 -1.0125 0.86159   4  1311.1
   6   7   0 0.95063 1.49725   6  1825.9
   6   7   0 0.04433 0.81405   3  1061.5
   7  -7   0 146.171 5.51900   1   388.0
   7  -7   0 138.881 5.19024   4  1430.3
  -7  -7   0 138.627 5.29967   8  2883.0
   7  -7   0 151.491 5.95320   8  3277.1
  -7  -7   0 145.149 6.29005   5  1575.9
   7   7   0 140.827 5.66002   6  1820.0
  -7   7   0 148.781 5.38568   8  2677.2
   7   7   0 143.826 4.94303   4  1323.2
  -7   7   0 129.011 6.45337   2   558.6
   7   7   0 151.511 4.97244   8  3483.7
  -7   7   0 143.984 5.15473   6  2166.8
  -8  -7   0 3.66726 1.50536   8  2870.6
   8  -7   0 1.97334 1.88883   8  3286.9
   8  -7   0 2.28110 1.32963   4  1426.8
  -8  -7   0 5.97052 1.42405   8  3360.1
  -8  -7   0 3.58644 2.08063   5  1573.4
   8  -7   0 6.72105 1.66718   1   388.6
   8   7   0 6.07851 1.30553   8  3471.3
  -8   7   0 3.82100 1.59170   8  2687.0
   8   7   0 4.59016 1.23763   4  1333.1
  -8   7   0 7.51088 2.84430   2   575.4
   8   7   0 2.57260 1.57101   6  1815.5
  -8   7   0 3.59939 1.40899   6  2191.9
  -9  -7   0 26.6445 2.31863   8  2861.7
   9  -7   0 21.8909 2.13505   4  1424.6
  -9  -7   0 20.9676 2.87972   5  1572.0
  -9  -7   0 23.6102 2.05736   8  3346.1
   9  -7   0 25.4440 2.36120   1   389.9
   9  -7   0 23.1237 2.71030   8  3295.6
   9   7   0 24.9263 1.98035   4  1341.7
  -9   7   0 19.9940 2.27046   8  2695.8
  -9   7   0 25.4574 3.62052   2   590.7
   9   7   0 21.7507 2.37689   6  1812.4
   9   7   0 24.8937 2.00606   8  3462.3
  10  -7   0 5.79534 1.75817   1   391.8
 -10  -7   0 5.21548 1.78721   8  2855.3
 -10  -7   0 6.26895 1.64380   8  3334.3
  10  -7   0 4.56814 2.11661   8  3303.9
 -10  -7   0 1.61671 2.42618   2   839.3
 -10  -7   0 2.51499 2.16584   5  1571.5
  10  -7   0 3.28900 1.57352   4  1423.6
 -10   7   0 4.74392 1.79292   8  2704.0
  10   7   0 1.89666 1.29881   4  1349.3
  10   7   0 2.98967 1.78010   6  1810.2
 -10   7   0 4.88260 3.05191   2   604.7
  10   7   0 4.19382 1.44554   8  3455.7
 -11  -7   0 54.3246 3.50353   8  2850.8
 -11  -7   0 62.4895 4.39580   5  1571.8
  11  -7   0 52.4763 3.39557   1   394.1
 -11  -7   0 59.0469 3.49252   8  3323.7
  11  -7   0 54.7582 3.89327   8  3311.4
 -11  -7   0 61.6979 4.75695   2   835.3
  11  -7   0 50.1238 3.34522   4  1423.3
 -11   7   0 55.5602 3.63507   8  2711.4
  11   7   0 56.7363 3.16560   4  1356.2
 -11   7   0 58.0900 5.03884   2   617.4
  11   7   0 59.5645 3.80708   6  1809.0
  11   7   0 61.3916 3.28361   8  3451.2
  12  -7   0 0.32655 1.72335   4  1423.8
 -12  -7   0 0.18687 2.30448   5  1572.7
  12  -7   0 3.27870 1.85818   1   396.7
 -12  -7   0 1.00454 1.87175   8  2847.6
  12  -7   0 -0.2861 2.07184   8  3318.6
 -12  -7   0 -1.0804 2.67848   2   832.1
  12   7   0 0.74126 1.86376   6  1808.4
  12   7   0 1.70583 1.63759   8  3448.0
 -12   7   0 2.13444 1.91444   8  2718.6
  12   7   0 -0.7963 1.42275   4  1362.8
 -12   7   0 2.22137 3.44582   2   629.3
 -13  -7   0 9.09690 2.37998   8  2845.7
  13  -7   0 4.89546 2.09102   4  1424.8
 -13  -7   0 1.05032 2.92754   2   829.9
 -13  -7   0 2.48327 2.57380   5  1574.2
  13  -7   0 4.48261 2.05668   1   399.9
  13  -7   0 7.15656 2.67386   8  3325.3
 -13   7   0 3.92734 2.14859   8  2725.4
  13   7   0 1.63870 2.08259   6  1808.6
  13   7   0 4.49000 1.82040   4  1368.8
 -13   7   0 17.0941 4.30341   2   640.4
  13   7   0 2.97251 1.84063   8  3446.1
 -14  -7   0 20.7003 3.57051   5  1576.3
 -14  -7   0 5.86825 2.47427   8  2844.6
  14  -7   0 9.76827 2.96572   8  3331.8
  14  -7   0 19.0342 2.75762   4  1426.2
 -14  -7   0 12.6493 3.70460   2   828.4
  14  -7   0 15.3844 2.56033   1   403.6
  14   7   0 13.3795 2.27293   4  1374.6
  14   7   0 12.7731 2.70781   6  1809.3
 -14   7   0 9.89052 4.26974   2   650.7
 -14   7   0 13.5705 2.76027   8  2731.7
  15  -7   0 15.5718 3.38355   8  3337.9
 -15  -7   0 18.1314 3.12260   8  2844.3
  15  -7   0 21.9119 3.03568   4  1427.9
 -15  -7   0 21.6195 3.76156   5  1578.9
 -15  -7   0 21.4220 4.24016   2   828.0
  15  -7   0 26.1076 3.06705   1   407.3
 -15   7   0 22.0658 3.29801   8  2738.0
  15   7   0 20.0699 3.18220   6  1810.5
 -15   7   0 11.4755 4.52168   2   660.4
  15   7   0 21.5195 2.77025   4  1380.3
 -16  -7   0 37.3617 4.45480   5  1581.8
  16  -7   0 34.4394 4.24898   8  3344.0
  16  -7   0 29.9900 3.36084   1   411.4
 -16  -7   0 26.3869 4.75903   2   827.7
  16  -7   0 36.4170 3.65515   4  1429.8
 -16  -7   0 31.4177 3.84118   8  2844.8
  16   7   0 39.4290 3.40067   4  1385.6
 -16   7   0 28.9101 5.31851   2   669.8
 -16   7   0 38.0900 4.10149   8  2744.1
  16   7   0 28.6971 3.60282   6  1811.9
  17  -7   0 1.09644 2.34423   1   415.5
 -17  -7   0 2.21033 3.23989   5  1585.3
 -17  -7   0 0.34393 2.69755   8  2845.6
  17  -7   0 6.42676 3.37955   8  3349.9
 -17  -7   0 -1.3256 3.70032   2   828.2
  17  -7   0 3.84235 2.75297   4  1432.1
 -17   7   0 3.60227 4.38717   2   678.6
  17   7   0 -2.9510 2.46458   6  1813.9
  17   7   0 2.52886 2.35636   4  1391.0
 -17   7   0 2.79355 2.80675   8  2749.9
 -18  -7   0 1.27722 3.34321   5  1589.1
  18  -7   0 -2.6990 2.39504   4  1434.6
 -18  -7   0 -0.5291 2.93350   8  2846.9
  18  -7   0 0.40434 3.13453   8  3355.6
 -18  -7   0 4.32518 4.27501   2   829.1
 -18   7   0 -0.2203 2.86701   8  2755.6
  18   7   0 -3.6435 2.17861   4  1396.2
 -18   7   0 -4.7790 3.99793   2   687.2
  18   7   0 -1.8787 2.63269   6  1816.1
 -19  -7   0 3.45751 3.77416   5  1593.3
 -19  -7   0 2.57056 3.22764   8  2848.6
  19  -7   0 2.61026 2.92539   4  1437.2
  19  -7   0 0.97504 3.51680   8  3361.2
 -19  -7   0 3.21363 4.47447   2   830.4
 -19   7   0 -0.1587 4.40853   2   695.5
  19   7   0 -0.6830 2.47454   4  1401.3
 -19   7   0 3.48744 3.35875   8  2761.2
  19   7   0 4.36245 3.18583   6  1818.6
  20  -7   0 13.5598 3.70202   4  1440.2
 -20  -7   0 11.4474 4.31302   5  1597.9
  20  -7   0 14.4649 4.31530   8  3367.0
 -20  -7   0 16.0597 5.41478   2   832.1
 -20  -7   0 2.19753 3.51113   8  2850.7
  20   7   0 11.5643 3.26720   4  1406.2
 -20   7   0 10.7909 3.95459   8  2766.8
 -20   7   0 5.19968 4.99774   2   703.5
  20   7   0 6.29657 3.48707   6  1821.4
   0  -8   0 293.389 9.07001   8  3137.4
   0  -8   0 300.354 8.86663   3   923.8
   0  -8   0 295.937 8.52120   7  2459.8
   0  -8   0 307.442 9.81378   5  1645.2
   0   8   0 297.791 9.16715   6  1926.7
   0   8   0 290.023 8.44263   4  1492.0
   0   8   0 293.830 8.73054   8  2538.6
   0   8   0 294.220 8.52162   7  2337.4
   1  -8   0 31.7520 1.83571   3   896.3
  -1  -8   0 27.5542 1.91628   8  3099.9
   1  -8   0 30.1822 1.34676   7  2410.0
  -1  -8   0 29.5116 1.65217   3   958.0
   1  -8   0 28.8249 2.03586   8  3169.4
   1  -8   0 33.4961 1.96412   1   415.6
  -1  -8   0 24.3452 2.47117   5  1630.2
   1  -8   0 29.8198 2.45311   5  1662.9
  -1  -8   0 30.4584 1.49114   7  2494.9
  -1   8   0 30.8603 1.34496   7  2268.0
  -1   8   0 33.1348 1.39429   4  1447.4
   1   8   0 30.4937 2.07070   6  1903.0
  -1   8   0 29.8491 2.01930   6  1954.3
   1   8   0 31.2718 1.48380   7  2390.3
  -1   8   0 30.5838 1.67170   8  2570.2
   2  -8   0 4.28157 1.42515   8  3195.3
   2  -8   0 3.83681 0.70851   7  2347.4
   2  -8   0 8.25846 1.09183   8  2520.6
   2  -8   0 5.02043 1.17381   3   874.9
   2  -8   0 6.76736 1.66204   5  1683.4
  -2  -8   0 4.44986 0.94932   3   998.9
  -2  -8   0 3.53635 1.26893   8  3058.9
  -2  -8   0 7.13140 1.92569   5  1617.8
   2  -8   0 3.60294 1.18704   1   407.6
   2  -8   0 5.77272 0.88685   4  1522.3
   2   8   0 8.04662 0.91959   3   902.5
  -2   8   0 7.17898 0.83075   4  1417.5
  -2   8   0 5.66978 1.04908   8  2596.1
   2   8   0 8.02462 1.45802   6  1883.5
   2   8   0 5.65655 0.92381   8  3659.7
  -2   8   0 2.80826 1.90913   2   442.6
   2   8   0 3.86275 0.84837   7  2427.3
  -2   8   0 6.38642 1.39655   6  1985.6
   2   8   0 4.16245 0.69266   4  1186.7
   3  -8   0 15.1241 1.63238   3   858.5
   3  -8   0 20.7837 1.83253   1   401.6
   3  -8   0 18.4944 1.51901   8  2543.9
  -3  -8   0 18.6431 1.72930   8  3016.4
   3  -8   0 14.5369 1.88577   8  3216.4
   3  -8   0 18.2343 1.36261   4  1491.6
  -3  -8   0 19.0070 2.42779   5  1607.7
   3  -8   0 19.7185 2.12465   5  1706.9
  -3  -8   0 21.6569 1.37118   3  1044.5
   3  -8   0 18.8651 1.15005   7  2284.1
  -3   8   0 22.5243 1.61908   8  2617.1
   3   8   0 20.4213 1.13023   4  1236.5
   3   8   0 20.4470 1.91973   6  1867.5
   3   8   0 18.7979 1.32473   8  3618.3
  -3   8   0 17.8775 1.82294   6  2019.9
  -3   8   0 20.5722 2.66376   2   466.1
   3   8   0 21.3051 1.26501   3   935.1
   3   8   0 19.8703 1.25142   1   378.5
  -4  -8   0 0.92499 1.29201   8  2979.7
   4  -8   0 2.54512 1.32354   1   397.5
   4  -8   0 -0.5390 1.49424   8  3234.1
  -4  -8   0 -0.5140 0.75387   4  1138.5
  -4  -8   0 3.57023 1.98178   5  1599.4
   4  -8   0 1.98551 1.29452   3   845.9
   4  -8   0 -1.3010 0.91776   8  2561.5
   4  -8   0 2.32845 1.60339   5  1733.4
   4  -8   0 2.05301 0.84017   7  2233.1
  -4  -8   0 2.25055 0.90678   3  1090.9
   4  -8   0 0.37370 0.95769   4  1471.0
   4   8   0 -0.5385 0.71472   3   969.1
   4   8   0 0.80148 0.74432   4  1268.9
   4   8   0 0.37032 0.66214   1   384.9
   4   8   0 1.95273 1.41624   6  1854.6
  -4   8   0 2.15521 1.46664   6  2054.5
  -4   8   0 -0.6210 1.01599   8  2634.5
  -4   8   0 3.61216 2.19696   2   488.6
   4   8   0 -0.2505 0.84059   8  3580.5
  -5  -8   0 3.54040 2.09327   5  1592.8
   5  -8   0 7.39660 1.60859   1   394.8
   5  -8   0 6.19858 1.24799   4  1456.9
   5  -8   0 5.54297 1.29283   8  2574.7
   5  -8   0 6.76434 1.76422   5  1762.1
  -5  -8   0 6.22310 1.49922   8  2948.5
   5  -8   0 8.29276 1.89736   8  3248.6
   5   8   0 5.21924 0.75018   1   390.5
  -5   8   0 7.91149 2.57577   2   509.8
   5   8   0 5.72017 0.98376   4  1291.1
   5   8   0 8.48907 1.74344   6  1844.3
  -5   8   0 8.44917 1.69260   6  2088.7
  -5   8   0 6.79552 1.45254   8  2649.1
   5   8   0 5.23808 1.09143   8  3549.3
   5   8   0 6.22774 0.96751   3  1001.5
  -6  -8   0 179.479 6.26963   8  2923.9
   6  -8   0 177.139 6.47054   1   393.4
   6  -8   0 177.648 6.07213   4  1447.4
  -6  -8   0 163.832 7.15974   5  1587.9
   6  -8   0 190.249 6.86645   8  3261.3
   6   8   0 183.066 5.76764   4  1307.7
  -6   8   0 184.351 6.17879   6  2120.7
  -6   8   0 169.949 7.38327   2   529.3
   6   8   0 176.661 5.28570   1   394.2
   6   8   0 182.214 5.85919   8  3524.9
   6   8   0 180.389 5.36444   1    55.4
   6   8   0 180.811 6.65475   6  1836.3
  -6   8   0 191.134 6.40725   8  2661.7
   7  -8   0 91.4435 4.19868   1   392.9
   7  -8   0 101.418 4.67205   8  3272.5
  -7  -8   0 84.5123 4.87225   5  1584.1
   7  -8   0 86.8117 3.80464   4  1440.7
  -7  -8   0 87.3901 3.96639   8  2905.2
  -7   8   0 88.3821 3.84383   6  2149.7
  -7   8   0 92.8949 5.30300   2   547.6
   7   8   0 93.8147 3.54366   4  1320.3
   7   8   0 94.5411 3.61419   8  3506.1
   7   8   0 84.2809 4.27476   6  1830.0
  -7   8   0 97.3387 4.14358   8  2672.8
   8  -8   0 1.41498 1.59346   1   393.1
  -8  -8   0 -4.1097 1.70222   5  1581.4
   8  -8   0 0.94964 1.32724   4  1436.3
  -8  -8   0 -0.1134 1.43552   8  2890.9
   8  -8   0 3.79919 1.92034   8  3282.4
  -8   8   0 1.08534 1.41286   6  2175.7
  -8   8   0 0.70038 1.40376   8  2682.6
   8   8   0 0.66491 1.09163   4  1330.8
   8   8   0 0.28571 1.10041   8  3491.5
  -8   8   0 -0.4278 2.60465   2   564.4
   8   8   0 -2.4074 1.44773   6  1825.1
   9  -8   0 179.087 6.54013   4  1433.4
  -9  -8   0 191.775 7.71774   5  1579.8
   9  -8   0 175.349 7.30571   8  3291.3
  -9  -8   0 189.986 6.58672   8  3353.8
  -9  -8   0 185.130 6.80025   8  2880.1
   9  -8   0 189.364 6.94978   1   394.2
   9   8   0 179.205 6.28883   4  1339.8
  -9   8   0 185.008 6.91699   8  2691.6
   9   8   0 185.927 6.36417   8  3480.8
  -9   8   0 200.799 6.54679   6  2198.3
   9   8   0 175.866 7.07432   6  1821.6
  -9   8   0 176.368 8.01480   2   579.5
 -10  -8   0 4.73120 2.45409   5  1578.9
 -10  -8   0 4.37743 1.81469   8  2872.1
 -10  -8   0 7.12891 1.72961   8  3340.9
  10  -8   0 5.83649 1.73718   4  1431.8
  10  -8   0 3.49475 1.72245   1   395.6
  10  -8   0 2.83809 2.07215   8  3299.7
  10   8   0 3.10910 1.36140   4  1347.7
 -10   8   0 2.11457 1.71542   8  2699.8
  10   8   0 2.12480 1.34595   8  3472.7
 -10   8   0 8.10244 3.30680   2   593.7
  10   8   0 5.82614 2.01179   6  1819.1
 -11  -8   0 18.9799 2.29378   8  3329.6
  11  -8   0 16.5140 2.81515   8  3307.4
  11  -8   0 14.1526 2.29681   1   397.7
  11  -8   0 20.4424 2.37424   4  1430.7
 -11  -8   0 13.1774 2.96183   5  1578.9
 -11  -8   0 12.5722 2.28642   8  2866.3
  11   8   0 13.5233 1.90025   4  1354.9
 -11   8   0 11.3400 3.71734   2   606.7
  11   8   0 19.4016 2.10456   8  3466.9
 -11   8   0 18.1684 2.51169   8  2707.5
  11   8   0 20.5012 2.67229   6  1817.3
 -12  -8   0 223.481 8.44527   8  2862.0
  12  -8   0 228.413 8.25700   4  1430.7
  12  -8   0 219.388 8.95207   8  3314.6
 -12  -8   0 232.313 9.48350   5  1579.5
  12  -8   0 223.404 8.42091   1   400.3
  12   8   0 224.981 7.91251   4  1361.6
 -12   8   0 222.086 10.0558   2   618.9
  12   8   0 223.095 8.73553   6  1816.5
  12   8   0 227.293 7.99785   8  3462.6
 -12   8   0 234.603 8.68682   8  2714.8
  13  -8   0 19.8950 2.78493   1   403.1
 -13  -8   0 19.1759 2.86503   8  2859.1
 -13  -8   0 18.4915 3.46885   5  1580.7
  13  -8   0 23.7178 2.78644   4  1431.1
  13  -8   0 15.0810 3.02806   8  3321.6
  13   8   0 18.9457 2.29608   4  1367.8
 -13   8   0 21.3657 2.94318   8  2721.6
  13   8   0 19.8553 2.96097   6  1816.3
 -13   8   0 17.0064 4.51715   2   630.2
  14  -8   0 6.61766 2.40476   4  1432.1
 -14  -8   0 7.57805 2.57449   8  2857.2
  14  -8   0 1.21372 2.73632   8  3328.1
 -14  -8   0 4.16394 2.89864   5  1582.4
  14  -8   0 4.77987 2.34373   1   406.1
 -14   8   0 8.30975 4.39742   2   641.0
 -14   8   0 4.82786 2.43265   8  2728.1
  14   8   0 9.05556 2.64089   6  1816.6
  14   8   0 8.35712 2.08558   4  1373.9
 -15  -8   0 4.80203 3.20067   5  1584.6
  15  -8   0 7.33204 2.49968   1   409.6
 -15  -8   0 3.23766 2.62034   8  2856.2
  15  -8   0 -0.4264 2.67035   8  3334.4
 -15  -8   0 -4.5338 3.18204   2   839.0
  15  -8   0 4.96088 2.40231   4  1433.5
 -15   8   0 -2.0546 4.14190   2   651.2
  15   8   0 2.65293 2.52163   6  1817.3
 -15   8   0 0.53326 2.43086   8  2734.4
  15   8   0 2.83175 2.07095   4  1379.5
  16  -8   0 39.6480 3.72714   1   413.5
 -16  -8   0 36.5670 5.17328   2   838.4
  16  -8   0 45.2887 3.95273   4  1435.1
  16  -8   0 38.5017 4.47025   8  3340.6
 -16  -8   0 35.8759 4.64191   5  1587.3
 -16  -8   0 39.8787 4.17437   8  2855.9
  16   8   0 46.4247 4.27924   6  1818.7
 -16   8   0 47.9187 6.04634   2   660.8
  16   8   0 41.5337 3.47343   4  1385.1
 -16   8   0 32.1500 4.00824   8  2740.6
 -17  -8   0 5.47179 3.02790   8  2856.1
  17  -8   0 8.13631 2.86881   4  1437.1
  17  -8   0 15.0843 3.04411   1   417.6
  17  -8   0 6.51428 3.19999   8  3346.5
 -17  -8   0 12.3733 4.31381   2   838.5
 -17  -8   0 9.20886 3.74278   5  1590.4
 -17   8   0 15.7372 5.03117   2   670.0
  17   8   0 12.7827 2.71867   4  1390.5
 -17   8   0 13.0361 3.38784   8  2746.6
  17   8   0 10.8666 3.24727   6  1820.3
 -18  -8   0 15.2313 4.73623   2   838.9
 -18  -8   0 13.1580 4.12663   5  1593.9
 -18  -8   0 16.0516 3.64120   8  2857.0
  18  -8   0 20.4222 3.47713   4  1439.3
  18  -8   0 17.7958 4.03826   8  3352.4
  18   8   0 8.81237 3.21739   6  1822.1
 -18   8   0 12.0371 3.57096   8  2752.3
 -18   8   0 18.8578 5.42062   2   679.0
  18   8   0 15.1753 3.01900   4  1395.8
  19  -8   0 3.39257 2.98637   4  1441.8
  19  -8   0 0.68188 3.55714   8  3358.1
 -19  -8   0 -3.2833 3.54408   5  1597.8
 -19  -8   0 5.20058 3.47526   8  2858.2
 -19   8   0 1.72966 3.32799   8  2758.1
 -19   8   0 2.57111 4.68026   2   687.6
  19   8   0 -0.1311 3.00582   6  1824.3
  19   8   0 1.05976 2.56048   4  1401.0
 -20  -8   0 5.80498 4.25525   5  1602.0
 -20  -8   0 0.98158 3.45788   8  2859.8
  20  -8   0 4.77739 3.24317   4  1444.4
  20  -8   0 4.23402 3.80793   8  3363.7
 -20   8   0 -0.4501 3.40668   8  2763.7
 -20   8   0 -3.8496 4.77224   2   695.9
  20   8   0 4.66300 3.51307   6  1826.9
  20   8   0 1.17989 2.89696   4  1406.1
   0  -9   0 -0.3224 0.97292   3   928.6
   0  -9   0 -0.1266 1.74581   5  1648.9
   0  -9   0 0.91394 0.68485   7  2467.6
   0  -9   0 -0.0543 1.31773   8  3143.5
   0   9   0 0.90647 0.73954   7  2329.5
   0   9   0 1.06426 1.33649   6  1930.7
   0   9   0 1.50559 0.91259   8  2544.2
   0   9   0 0.72994 0.61373   4  1483.0
  -1  -9   0 213.784 7.63102   5  1635.4
  -1  -9   0 199.384 6.32051   3   959.1
   1  -9   0 198.669 6.49890   3   903.5
   1  -9   0 197.050 6.72684   8  3171.1
  -1  -9   0 184.947 5.98992   7  2498.3
  -1  -9   0 198.947 6.61300   8  3110.1
   1  -9   0 200.375 5.95380   7  2425.6
   1  -9   0 211.490 7.42674   5  1664.8
   1   9   0 201.793 6.09965   7  2378.5
  -1   9   0 203.723 6.75230   6  1955.4
   1   9   0 200.740 5.86699   4  1537.3
  -1   9   0 200.263 5.97702   4  1443.4
   1   9   0 208.744 6.23349   8  2511.5
  -1   9   0 195.250 6.30499   8  2572.1
  -1   9   0 198.502 5.94161   7  2267.0
   1   9   0 208.877 6.88064   6  1909.3
  -2  -9   0 2.47398 1.34947   8  3074.8
   2  -9   0 1.67373 0.99878   8  2509.8
   2  -9   0 1.72846 1.26584   1   413.0
   2  -9   0 -0.6261 1.41946   8  3195.1
  -2  -9   0 0.45147 0.92753   3   995.3
   2  -9   0 1.40754 0.68828   7  2372.0
   2  -9   0 1.26680 1.71001   5  1683.0
   2  -9   0 -0.8718 1.07421   3   883.5
   2  -9   0 1.02333 0.82584   4  1538.0
  -2  -9   0 0.99422 1.88614   5  1624.0
   2   9   0 1.43857 0.66947   4  1183.1
   2   9   0 1.27622 0.89849   8  3675.6
  -2   9   0 0.51916 2.12877   2   440.9
  -2   9   0 1.28729 1.01493   8  2595.6
   2   9   0 3.15481 1.46306   6  1891.2
  -2   9   0 -0.2228 0.68717   4  1416.3
  -3  -9   0 7.87131 2.25340   5  1614.3
   3  -9   0 11.1056 1.87320   8  3214.3
  -3  -9   0 12.4215 1.65918   8  3037.3
  -3  -9   0 11.6996 1.23408   8  3518.3
   3  -9   0 9.98488 1.63426   1   407.0
   3  -9   0 11.6668 1.22576   4  1506.7
  -3  -9   0 10.1432 1.17706   3  1035.7
   3  -9   0 11.0256 1.55743   3   867.6
   3  -9   0 11.6112 2.04255   5  1703.7
   3  -9   0 9.99163 0.97049   7  2314.5
   3  -9   0 9.84842 1.34120   8  2532.2
   3   9   0 10.0367 1.16183   8  3638.5
   3   9   0 9.81490 1.75870   6  1876.2
  -3   9   0 9.44577 2.53664   2   462.0
  -3   9   0 10.0326 1.39087   8  2615.2
  -3   9   0 11.5358 1.81007   6  2013.5
   3   9   0 8.84208 0.91687   4  1232.8
   4  -9   0 -0.1868 1.26984   3   855.2
  -4  -9   0 -1.8202 1.28815   8  3002.8
   4  -9   0 2.03914 1.04490   4  1485.1
   4  -9   0 0.30942 1.56176   8  3231.4
  -4  -9   0 -1.1125 0.93590   8  3479.0
   4  -9   0 1.13393 0.81365   7  2263.6
  -4  -9   0 0.45339 1.89533   5  1606.6
   4  -9   0 3.21198 1.73950   5  1726.9
   4  -9   0 0.80718 1.10302   8  2549.7
   4  -9   0 2.21534 1.43864   1   403.0
  -4  -9   0 -0.1995 0.88574   3  1078.0
  -4   9   0 -1.3930 1.48273   6  2044.8
   4   9   0 -1.2125 1.42714   6  1863.8
   4   9   0 -0.3733 0.72464   4  1264.9
   4   9   0 0.50664 0.92707   8  3603.6
  -4   9   0 -0.3432 2.22214   2   482.7
   4   9   0 -0.2502 0.72390   1   373.7
  -4   9   0 0.67913 1.13689   8  2631.8
   5  -9   0 8.12394 1.11119   7  2224.3
  -5  -9   0 9.55447 1.17020   3  1118.8
   5  -9   0 8.80628 2.00170   8  3245.4
   5  -9   0 8.07652 1.93638   5  1752.2
  -5  -9   0 3.65453 1.50759   8  2972.3
   5  -9   0 7.34442 1.41177   8  2563.2
  -5  -9   0 4.97412 2.25333   5  1600.3
   5  -9   0 6.52938 1.58344   3   845.5
   5  -9   0 9.19757 1.37119   4  1469.8
   5  -9   0 10.2224 1.80400   1   400.2
   5   9   0 8.10080 0.91332   1   376.2
  -5   9   0 11.3425 2.75743   2   502.4
  -5   9   0 5.61879 1.43449   8  2645.9
   5   9   0 7.47440 1.03181   4  1288.4
   5   9   0 7.04426 1.82480   6  1853.8
   5   9   0 8.40191 1.20449   8  3573.1
  -5   9   0 9.48995 1.79196   6  2076.5
  -6  -9   0 324.381 11.3965   5  1595.3
   6  -9   0 319.778 10.4041   5  1779.2
   6  -9   0 330.730 10.4879   1   398.5
   6  -9   0 316.254 10.6232   8  3257.8
  -6  -9   0 307.954 10.1189   8  2946.8
   6  -9   0 322.299 9.95706   4  1459.0
   6   9   0 310.035 9.57739   4  1305.1
   6   9   0 320.386 10.6030   6  1845.7
  -6   9   0 329.797 11.5375   2   520.9
  -6   9   0 329.255 10.2738   8  2658.3
   6   9   0 321.797 9.71312   8  3547.9
  -6   9   0 339.814 10.1410   6  2106.8
   6   9   0 319.866 9.23756   1   376.2
   6   9   0 328.740 9.30494   1    22.2
  -7  -9   0 70.1321 3.65233   8  2926.8
   7  -9   0 84.3681 3.60660   4  1451.4
   7  -9   0 76.6490 3.93666   1   397.8
   7  -9   0 84.6813 4.37084   8  3268.8
  -7  -9   0 71.7307 4.70803   5  1591.6
   7   9   0 79.5506 3.27267   8  3527.8
  -7   9   0 76.7563 5.03291   2   538.5
   7   9   0 82.3725 3.23169   4  1318.4
  -7   9   0 80.1465 3.82021   8  2669.2
   7   9   0 78.3056 4.10166   6  1839.2
  -7   9   0 78.8682 3.64646   6  2135.2
  -8  -9   0 142.081 5.44661   8  2911.1
   8  -9   0 134.700 5.31900   4  1445.9
   8  -9   0 139.163 5.73334   1   397.8
   8  -9   0 140.873 6.14210   8  3278.8
  -8  -9   0 147.020 6.62196   5  1588.8
  -8   9   0 131.548 6.71431   2   554.9
  -8   9   0 140.090 5.30028   6  2161.1
  -8   9   0 149.996 5.73749   8  2679.1
   8   9   0 135.088 4.95157   4  1329.3
   8   9   0 144.297 5.96242   6  1834.2
   8   9   0 144.609 5.05327   8  3512.0
  -9  -9   0 27.7194 3.30949   5  1587.0
   9  -9   0 32.0045 2.50588   4  1442.3
   9  -9   0 29.2741 3.11048   8  3287.9
   9  -9   0 39.2170 2.93726   1   398.5
  -9  -9   0 32.4999 2.68689   8  2898.9
   9   9   0 36.3118 2.23477   4  1338.5
  -9   9   0 24.7023 3.82621   2   570.1
  -9   9   0 33.4066 2.77166   8  2688.1
   9   9   0 28.1470 2.83356   6  1830.3
  -9   9   0 31.4104 2.38892   6  2184.6
   9   9   0 29.1430 2.15070   8  3499.6
  10  -9   0 -3.3778 1.90649   8  3296.2
 -10  -9   0 2.38111 1.55965   8  3347.0
  10  -9   0 -0.9481 1.43370   4  1439.9
  10  -9   0 1.07998 1.71629   1   399.6
 -10  -9   0 0.01834 1.63262   8  2889.5
 -10  -9   0 -1.7747 2.28300   5  1585.9
  10   9   0 3.53096 1.45139   8  3490.1
  10   9   0 0.99986 1.28082   4  1346.7
 -10   9   0 2.05317 1.74363   8  2696.3
 -10   9   0 -3.1448 2.95623   2   584.2
  10   9   0 0.31542 1.74977   6  1827.4
  11  -9   0 1.68790 1.67726   4  1438.4
 -11  -9   0 -1.8179 1.73301   8  2882.3
 -11  -9   0 -1.8855 2.32578   5  1585.6
  11  -9   0 -0.6722 1.77099   1   401.4
  11  -9   0 3.69222 2.44521   8  3304.0
  11   9   0 3.05721 2.02803   6  1825.5
  11   9   0 0.17885 1.43352   8  3482.9
 -11   9   0 1.25120 1.94558   8  2704.1
 -11   9   0 -2.5600 3.26864   2   597.3
  11   9   0 -0.7435 1.34973   4  1354.2
  12  -9   0 8.70963 2.14557   4  1437.8
  12  -9   0 5.01774 2.15983   1   403.5
  12  -9   0 7.17231 2.70006   8  3311.3
 -12  -9   0 11.3566 2.43534   8  2877.1
 -12  -9   0 9.29897 3.09720   5  1586.0
 -12   9   0 6.98866 3.93053   2   609.7
  12   9   0 6.67014 1.80497   4  1360.9
  12   9   0 8.66761 2.43384   6  1824.3
 -12   9   0 12.0596 2.47166   8  2711.4
  13  -9   0 1.80953 2.60843   8  3318.2
  13  -9   0 7.38570 2.25902   4  1437.8
 -13  -9   0 5.75484 2.36998   8  2873.0
  13  -9   0 5.91876 2.34739   1   406.1
 -13  -9   0 12.0888 3.31221   5  1587.0
  13   9   0 8.69236 2.61422   6  1823.8
  13   9   0 7.04573 1.93151   4  1367.2
 -13   9   0 8.39065 2.55856   8  2718.3
 -13   9   0 2.16215 4.16628   2   621.3
  14  -9   0 41.9433 4.26568   8  3324.9
  14  -9   0 32.3291 3.34371   1   409.1
 -14  -9   0 34.3114 3.54336   8  2870.3
  14  -9   0 27.1130 3.15761   4  1438.4
 -14  -9   0 27.2857 4.13963   5  1588.2
  14   9   0 27.4847 2.79653   4  1373.5
  14   9   0 22.6196 3.34188   6  1823.5
 -14   9   0 29.7774 3.55503   8  2725.0
 -14   9   0 19.0670 5.02590   2   632.2
 -15  -9   0 0.37172 3.18664   5  1590.2
 -15  -9   0 -2.4150 2.34107   8  2868.4
  15  -9   0 0.84109 2.29902   4  1439.4
  15  -9   0 -3.7459 2.54175   8  3331.3
  15  -9   0 2.89847 2.46699   1   412.3
 -15   9   0 -2.0575 2.30661   8  2731.4
  15   9   0 2.11906 2.03780   4  1379.3
  15   9   0 1.38566 2.58674   6  1824.1
 -15   9   0 -2.0489 4.26305   2   642.7
  16  -9   0 20.6460 3.87383   8  3337.5
  16  -9   0 21.2310 3.29089   4  1440.8
 -16  -9   0 19.4329 3.36580   8  2867.5
  16  -9   0 16.7096 3.10522   1   415.9
 -16  -9   0 20.0102 4.13071   5  1592.7
 -16   9   0 26.2566 5.44325   2   652.6
  16   9   0 21.1354 3.56903   6  1825.2
  16   9   0 22.9019 2.86126   4  1384.8
 -16   9   0 21.8321 3.53690   8  2737.5
 -17  -9   0 1.02733 2.86337   8  2867.1
  17  -9   0 1.22879 3.11900   8  3343.6
  17  -9   0 3.18091 2.66526   4  1442.4
 -17  -9   0 0.77421 3.48645   5  1595.4
  17   9   0 -0.6078 2.20699   4  1390.4
  17   9   0 2.42169 2.87642   6  1826.3
 -17   9   0 -0.7774 2.69235   8  2743.6
 -17   9   0 0.16683 4.57073   2   662.1
 -18  -9   0 -1.4935 2.87808   8  2867.4
  18  -9   0 -1.3696 2.56068   4  1444.4
  18  -9   0 -0.3049 3.22141   8  3349.5
 -18  -9   0 -2.1613 3.53110   5  1598.6
 -18   9   0 -0.3138 2.95293   8  2749.5
 -18   9   0 9.93701 5.17048   2   671.3
  18   9   0 -0.8302 2.82517   6  1828.0
  18   9   0 -0.0818 2.34206   4  1395.8
 -19  -9   0 -2.6538 3.07552   8  2868.1
 -19  -9   0 -2.8278 3.84055   5  1602.2
  19  -9   0 3.14183 3.74257   8  3355.3
  19  -9   0 -3.4743 2.71602   4  1446.6
 -19   9   0 2.67410 5.12412   2   680.2
  19   9   0 2.67638 2.61887   4  1401.1
 -19   9   0 1.56901 3.37295   8  2755.3
  19   9   0 0.58598 3.20858   6  1830.0
 -20  -9   0 -0.5577 3.41503   8  2869.4
  20  -9   0 4.43995 3.47585   4  1449.0
  20  -9   0 3.44604 4.07513   8  3361.0
 -20  -9   0 6.71888 4.36580   5  1606.2
 -20   9   0 10.0013 5.37510   2   688.8
  20   9   0 7.01484 3.66526   6  1832.3
 -20   9   0 17.2327 4.33860   8  2760.7
  20   9   0 7.74148 3.17774   4  1406.3
   0 -10   0 -0.2829 1.43242   8  3149.1
   0 -10   0 -0.1721 0.68638   7  2475.8
   0 -10   0 -0.4791 1.06311   3   933.4
   0 -10   0 -0.5198 1.81873   5  1652.6
   0  10   0 1.41493 1.51639   6  1934.7
   0  10   0 0.00295 0.76301   7  2321.4
   0  10   0 -0.3640 0.92587   8  2549.8
   0  10   0 0.64213 0.63698   4  1473.4
  -1 -10   0 -0.4063 1.94745   5  1640.2
   1 -10   0 -0.9405 1.40941   8  3174.2
   1 -10   0 0.79516 0.67713   7  2439.6
  -1 -10   0 -0.4936 1.02133   3   961.2
   1 -10   0 0.95140 1.17629   3   910.2
  -1 -10   0 0.65585 1.41326   8  3120.4
   1 -10   0 -0.8674 1.80933   5  1666.9
  -1  10   0 -2.5033 0.88517   8  2574.8
   1  10   0 0.34533 1.48462   6  1915.2
   1  10   0 -0.1588 0.90977   8  2521.1
  -1  10   0 0.20022 0.74133   7  2264.6
  -1  10   0 -0.7151 0.63232   4  1438.6
   1  10   0 0.63422 0.61611   4  1521.1
   1  10   0 -1.0811 0.76749   7  2367.2
  -1  10   0 -2.2730 1.41937   6  1957.1
   2 -10   0 6.48246 1.27017   8  3699.7
   2 -10   0 4.48226 1.47076   1   418.2
  -2 -10   0 5.95498 2.22054   5  1629.7
  -2 -10   0 6.10633 1.17876   3   993.5
   2 -10   0 7.46359 1.44890   3   891.3
   2 -10   0 4.03448 0.80078   7  2393.8
   2 -10   0 2.53365 0.95861   4  1552.9
   2 -10   0 5.29587 1.99762   5  1683.3
  -2 -10   0 3.22383 1.49806   8  3088.6
   2 -10   0 4.09637 1.67719   8  3195.6
   2  10   0 5.95880 1.09948   8  3689.4
   2  10   0 5.20428 0.80566   4  1182.1
  -2  10   0 6.46807 1.25844   8  2596.0
  -2  10   0 3.81073 1.65093   6  1982.0
  -2  10   0 3.75183 2.39800   2   440.1
   2  10   0 5.15510 1.65024   6  1898.4
  -2  10   0 4.19071 0.95289   4  1413.7
   3 -10   0 27.3699 2.25180   1   412.5
   3 -10   0 26.7403 2.46252   8  3213.6
   3 -10   0 32.9278 2.02545   8  2521.2
  -3 -10   0 27.7986 2.22647   8  3054.8
   3 -10   0 32.7572 2.24891   3   876.1
  -3 -10   0 31.1821 3.18252   5  1620.7
   3 -10   0 31.2005 2.80326   5  1701.9
   3 -10   0 30.9231 1.50854   7  2342.0
  -3 -10   0 33.4687 1.82788   8  3524.2
  -3 -10   0 29.2412 1.79687   3  1029.8
   3 -10   0 33.0242 1.78234   4  1521.3
   3  10   0 30.5092 1.48453   4  1230.1
   3  10   0 27.2174 1.70670   8  3656.6
  -3  10   0 28.9053 2.39166   6  2009.3
  -3  10   0 32.9750 3.40328   2   459.4
  -3  10   0 32.5498 2.08167   8  2614.3
   3  10   0 32.9808 2.54952   6  1884.1
  -4 -10   0 48.7858 3.79278   5  1613.3
   4 -10   0 42.5420 3.15766   5  1722.7
   4 -10   0 41.2870 2.99876   8  3229.5
   4 -10   0 46.8138 2.89230   1   408.3
  -4 -10   0 42.3539 2.64778   8  3022.8
  -4 -10   0 46.7623 2.21644   3  1068.5
   4 -10   0 45.9997 1.97948   7  2292.8
   4 -10   0 45.2181 2.25216   4  1498.9
  -4 -10   0 42.7299 2.34116   8  3487.1
   4 -10   0 46.7687 2.74587   3   863.9
   4 -10   0 47.0330 2.55463   8  2538.5
  -4  10   0 49.1233 3.95180   2   478.4
  -4  10   0 49.7060 2.88954   6  2037.6
   4  10   0 48.8993 2.22818   8  3624.4
  -4  10   0 44.9527 2.48559   8  2630.1
   4  10   0 45.3147 2.96793   6  1872.4
   4  10   0 46.9031 1.91590   4  1262.7
   5 -10   0 46.9780 2.96278   1   405.4
   5 -10   0 43.0703 2.45258   4  1482.5
  -5 -10   0 46.3096 2.37650   8  3454.4
   5 -10   0 46.8964 2.87491   3   854.2
   5 -10   0 47.7644 3.25163   8  3243.2
  -5 -10   0 45.1681 2.77235   8  2993.7
   5 -10   0 48.8190 3.23919   5  1745.0
   5 -10   0 44.7792 2.58887   8  2552.2
   5 -10   0 42.2483 2.05841   7  2252.2
  -5 -10   0 44.9819 2.24650   3  1107.0
  -5 -10   0 47.7418 3.85261   5  1607.2
   5  10   0 48.9657 2.28787   8  3595.1
   5  10   0 41.4032 1.97098   1   364.5
  -5  10   0 49.1467 4.03737   2   496.7
   5  10   0 47.5282 3.12477   6  1862.6
   5  10   0 43.5144 2.03748   4  1286.3
  -5  10   0 48.6898 2.72634   8  2643.7
  -5  10   0 47.3086 2.84108   6  2067.0
  -6 -10   0 308.568 9.74745   8  2968.7
   6 -10   0 302.487 9.06587   7  2220.8
   6 -10   0 318.588 10.1956   5  1769.4
   6 -10   0 309.736 10.2541   8  3255.3
   6 -10   0 306.440 10.0808   1   403.5
   6 -10   0 299.475 9.48380   4  1470.7
   6 -10   0 304.275 9.96965   3   846.5
  -6 -10   0 317.945 11.2165   5  1602.4
   6  10   0 289.690 8.80037   1   363.2
  -6  10   0 308.654 9.82041   8  2655.8
   6  10   0 298.148 9.19974   8  3569.9
   6  10   0 303.383 9.09322   4  1303.7
  -6  10   0 296.839 9.64174   6  2095.4
  -6  10   0 313.614 11.2517   2   514.3
   6  10   0 286.328 10.1594   6  1854.5
  -7 -10   0 117.247 6.17462   5  1598.6
   7 -10   0 125.693 4.79363   4  1462.1
   7 -10   0 124.760 5.61160   8  3266.1
  -7 -10   0 128.025 5.04114   8  2948.0
   7 -10   0 118.592 5.24488   1   402.5
   7  10   0 122.506 4.35795   4  1317.4
   7  10   0 120.979 4.39250   8  3549.1
   7  10   0 126.250 3.92785   1    60.7
   7  10   0 121.569 3.81819   1   358.9
  -7  10   0 116.892 6.32060   2   531.1
   7  10   0 120.897 5.41190   6  1848.0
  -7  10   0 121.056 5.04421   8  2666.5
  -7  10   0 119.071 4.82558   6  2122.9
   8 -10   0 88.5658 3.94629   4  1455.8
   8 -10   0 74.8731 4.48668   8  3276.0
  -8 -10   0 84.5906 4.11231   8  2931.0
   8 -10   0 83.1674 4.28798   1   402.4
  -8 -10   0 80.6549 5.19555   5  1595.8
   8  10   0 87.3476 3.41972   4  1328.4
  -8  10   0 80.6510 5.43453   2   546.9
   8  10   0 76.6227 4.38952   6  1842.7
   8  10   0 91.7306 3.56794   8  3532.1
  -8  10   0 91.2181 4.27293   8  2676.3
  -8  10   0 92.6109 3.98739   6  2148.5
   9 -10   0 1.18105 2.15231   8  3285.0
  -9 -10   0 1.36924 2.45110   5  1593.7
   9 -10   0 -1.6104 1.59006   1   402.7
   9 -10   0 -1.0796 1.33743   4  1451.4
  -9 -10   0 0.73285 1.71305   8  2917.7
  -9  10   0 -2.4843 2.91761   2   561.9
   9  10   0 1.81981 1.27533   8  3518.4
  -9  10   0 2.45640 1.68882   8  2685.2
   9  10   0 -2.4391 1.56914   6  1838.6
   9  10   0 -0.0374 1.09466   4  1338.1
  -9  10   0 -0.5012 1.51692   6  2172.2
  10 -10   0 67.6587 4.54602   8  3293.3
  10 -10   0 65.1006 4.05655   1   403.8
 -10 -10   0 64.3612 3.81378   8  2907.0
  10 -10   0 73.1414 3.83306   4  1448.3
 -10 -10   0 63.1107 4.85659   5  1592.6
 -10  10   0 67.7824 4.03878   8  2693.4
  10  10   0 73.8614 3.34580   4  1346.4
  10  10   0 71.4293 4.35645   6  1835.6
 -10  10   0 66.2431 5.46019   2   575.8
  10  10   0 68.4223 3.40389   8  3507.8
 -10  10   0 70.9659 3.57099   6  2193.7
  11 -10   0 47.9804 3.34199   4  1446.3
  11 -10   0 44.8642 3.55307   1   405.3
  11 -10   0 43.9994 4.02643   8  3301.1
 -11 -10   0 44.6565 3.43705   8  2898.5
 -11 -10   0 48.6999 4.59800   5  1592.1
  11  10   0 49.7088 3.87250   6  1833.4
 -11  10   0 47.3806 5.22211   2   589.0
 -11  10   0 50.0008 3.62738   8  2701.2
  11  10   0 48.3842 2.91503   4  1353.9
 -12 -10   0 80.1908 4.62720   8  2892.2
  12 -10   0 89.4836 4.85589   1   407.3
  12 -10   0 86.3391 4.52234   4  1445.2
 -12 -10   0 92.7102 6.03990   5  1592.2
  12 -10   0 82.6435 5.39703   8  3308.4
  12  10   0 76.8296 4.85622   6  1831.8
  12  10   0 83.8784 4.04235   4  1360.9
 -12  10   0 80.1536 4.72825   8  2708.7
 -12  10   0 86.7183 6.63058   2   601.3
  13 -10   0 62.0242 3.96126   4  1444.8
  13 -10   0 50.6906 3.95224   1   409.6
 -13 -10   0 51.0586 3.97809   8  2887.3
 -13 -10   0 53.4590 5.08403   5  1592.8
  13 -10   0 54.2753 4.68516   8  3315.6
 -13  10   0 53.7031 5.97632   2   613.0
  13  10   0 52.4397 4.19231   6  1831.0
  13  10   0 51.8611 3.38536   4  1367.4
 -13  10   0 51.6302 4.03533   8  2715.6
  14 -10   0 43.4186 3.67279   4  1444.9
 -14 -10   0 34.2708 3.62229   8  2883.7
 -14 -10   0 45.1961 4.82651   5  1594.1
  14 -10   0 39.9562 3.73628   1   412.2
  14 -10   0 44.0880 4.43092   8  3322.1
  14  10   0 43.2809 3.24486   4  1373.6
  14  10   0 44.6801 4.12805   6  1830.7
 -14  10   0 45.0007 4.01614   8  2722.3
 -14  10   0 47.9905 6.02424   2   624.2
  15 -10   0 -1.2419 2.73573   8  3328.7
  15 -10   0 3.91954 2.59132   1   415.1
 -15 -10   0 5.05826 3.50492   5  1595.7
 -15 -10   0 2.74053 2.68265   8  2881.2
  15 -10   0 0.31630 2.30693   4  1445.5
  15  10   0 2.52696 2.70024   6  1830.8
 -15  10   0 0.75586 2.56021   8  2728.8
 -15  10   0 1.11347 4.60525   2   634.8
  15  10   0 2.27589 2.06581   4  1379.5
  16 -10   0 6.34152 2.82782   1   418.4
  16 -10   0 12.7012 2.99551   4  1446.6
 -16 -10   0 10.0816 3.84789   5  1597.8
 -16 -10   0 13.1211 3.28992   8  2879.7
  16 -10   0 9.96629 3.65293   8  3334.9
  16  10   0 14.1456 3.35928   6  1831.4
 -16  10   0 8.06910 3.15967   8  2735.0
  16  10   0 12.0581 2.52570   4  1385.1
 -16  10   0 2.49461 4.72561   2   645.0
  17 -10   0 1.80529 3.52107   8  3341.0
  17 -10   0 6.32951 2.91508   4  1447.9
 -17 -10   0 4.05303 3.80301   5  1600.3
 -17 -10   0 2.70985 3.04375   8  2878.6
  17  10   0 1.44727 2.28238   4  1390.8
  17  10   0 1.21647 2.88558   6  1832.5
 -17  10   0 8.04720 3.30439   8  2741.1
 -17  10   0 0.17294 4.62031   2   654.7
  18 -10   0 6.00425 3.06435   4  1449.6
 -18 -10   0 3.64445 3.20168   8  2878.3
  18 -10   0 3.94862 3.68564   8  3347.0
 -18 -10   0 7.21341 4.21608   5  1603.3
 -18  10   0 5.47522 5.10879   2   664.1
  18  10   0 4.72398 2.58575   4  1396.2
  18  10   0 3.33098 3.22413   6  1833.9
 -18  10   0 4.11824 3.32163   8  2747.0
  19 -10   0 2.82759 3.78160   8  3352.8
  19 -10   0 6.09592 3.26149   4  1451.6
 -19 -10   0 0.20990 3.25943   8  2878.6
 -19 -10   0 0.53168 3.98584   5  1606.6
 -19  10   0 7.68746 5.49860   2   673.2
  19  10   0 -4.1607 2.34347   4  1401.5
 -19  10   0 -3.8752 3.23637   8  2752.9
  19  10   0 -2.5914 3.05381   6  1835.6
   0 -11   0 -0.8411 0.68569   7  2484.0
   0 -11   0 -2.4467 1.88793   5  1656.3
   0 -11   0 -1.0067 1.43359   8  3154.7
   0 -11   0 -0.8509 1.09321   3   938.2
   0  11   0 -0.3210 0.64609   4  1463.6
   0  11   0 -0.4208 0.95079   8  2555.4
   0  11   0 0.83965 0.83518   7  2313.2
   0  11   0 0.18660 1.53513   6  1938.8
   1 -11   0 -0.0002 1.49264   8  3177.3
   1 -11   0 0.06474 1.88610   5  1669.4
   1 -11   0 -1.0853 0.64109   7  2452.7
  -1 -11   0 0.30117 1.46084   8  3129.2
   1 -11   0 -0.9264 1.12338   3   916.6
  -1 -11   0 2.00249 2.13656   5  1644.8
  -1 -11   0 0.14774 1.10825   3   963.7
  -1  11   0 0.12076 0.77882   7  2260.6
   1  11   0 0.47217 0.63209   4  1505.3
  -1  11   0 0.53848 0.70749   4  1432.7
  -1  11   0 -0.6405 2.19052   2   422.3
  -1  11   0 0.30017 1.01364   8  2577.9
  -1  11   0 0.21621 1.55190   6  1959.2
   1  11   0 2.68628 1.05562   8  2529.9
   1  11   0 1.93610 1.59290   6  1920.8
   2 -11   0 140.127 5.11308   3   898.7
   2 -11   0 136.002 4.88810   8  3690.1
  -2 -11   0 133.596 4.73847   3   993.1
   2 -11   0 134.459 4.29261   7  2413.0
   2 -11   0 136.532 5.42484   8  3196.6
  -2 -11   0 140.263 4.73630   8  3565.0
  -2 -11   0 140.685 6.36431   5  1635.0
   2 -11   0 133.656 5.80277   5  1684.3
  -2 -11   0 137.717 5.03517   8  3100.5
   2  11   0 137.216 5.36501   6  1905.1
  -2  11   0 135.112 4.83732   8  2597.5
  -2  11   0 145.928 6.50851   2   440.0
   2  11   0 139.944 4.26202   4  1183.8
   2  11   0 127.443 4.61104   8  2502.0
  -2  11   0 135.808 5.27683   6  1982.0
  -3 -11   0 56.8808 2.64014   3  1026.1
  -3 -11   0 57.3643 2.63847   8  3528.1
   3 -11   0 61.6878 3.11069   3   884.1
   3 -11   0 58.9096 3.18558   1   417.6
   3 -11   0 57.9996 3.73907   5  1701.2
   3 -11   0 53.4694 2.19885   7  2367.0
   3 -11   0 63.5381 2.51319   4  1535.7
  -3 -11   0 53.2588 3.00578   8  3070.7
   3 -11   0 56.8545 3.36809   8  3213.7
   3 -11   0 52.2436 2.77807   8  2511.1
  -3 -11   0 59.0272 4.20343   5  1626.6
   3  11   0 57.8015 3.38944   6  1891.7
  -3  11   0 57.8835 2.84465   8  2614.7
  -3  11   0 67.3295 3.32730   6  2006.8
  -3  11   0 49.7746 4.14955   2   457.8
   3  11   0 58.2437 2.20026   4  1229.1
   3  11   0 56.9125 2.52581   8  3672.5
   4 -11   0 7.62755 2.14660   5  1719.8
   4 -11   0 11.2525 1.54642   8  2527.7
   4 -11   0 8.59229 2.00740   8  3228.7
  -4 -11   0 9.95926 1.31419   3  1061.3
   4 -11   0 10.9638 1.42481   4  1512.5
   4 -11   0 8.41390 1.71539   3   872.2
   4 -11   0 10.1260 1.81999   1   413.4
  -4 -11   0 13.3854 1.43695   8  3493.1
   4 -11   0 9.99960 1.06299   7  2320.6
  -4 -11   0 6.92803 1.71770   8  3041.4
  -4 -11   0 9.87223 2.59917   5  1619.6
  -4  11   0 6.83840 2.65454   2   475.4
   4  11   0 12.2994 1.32338   8  3642.8
   4  11   0 11.2584 1.04291   4  1261.8
  -4  11   0 10.6975 1.94469   6  2032.7
  -4  11   0 8.06586 1.46818   8  2629.4
   4  11   0 10.5648 2.01228   6  1880.3
  -5 -11   0 149.896 4.97549   3  1097.6
   5 -11   0 148.086 4.74669   7  2279.6
  -5 -11   0 147.585 5.09574   8  3461.3
   5 -11   0 152.073 5.89038   1   410.4
   5 -11   0 140.597 5.28500   8  2541.7
   5 -11   0 148.008 6.11751   5  1740.2
   5 -11   0 146.295 6.07377   8  3241.8
   5 -11   0 141.325 5.06074   4  1495.2
   5 -11   0 136.155 5.57160   3   862.5
  -5 -11   0 148.959 5.53747   8  3013.8
  -5 -11   0 153.273 6.98471   5  1613.7
   5  11   0 146.103 5.88314   6  1870.8
  -5  11   0 158.381 5.65016   6  2059.6
   5  11   0 148.596 4.74924   4  1285.7
   5  11   0 148.051 4.99001   8  3615.4
  -5  11   0 146.556 6.94874   2   492.5
  -5  11   0 144.239 5.47382   8  2642.4
   6 -11   0 56.5416 3.67218   5  1762.4
   6 -11   0 63.1245 3.48279   3   854.7
   6 -11   0 55.9944 3.49757   1   408.4
  -6 -11   0 53.5421 3.24576   8  2989.3
  -6 -11   0 60.8745 2.71485   3  1132.4
  -6 -11   0 59.6144 2.87830   8  3433.7
  -6 -11   0 54.3094 4.36785   5  1608.9
   6 -11   0 58.6368 2.96371   4  1482.5
   6 -11   0 61.3235 2.59012   7  2246.4
   6 -11   0 53.2572 3.66902   8  3253.7
   6  11   0 59.6322 2.37542   1   352.9
  -6  11   0 65.7308 3.32411   8  2654.2
  -6  11   0 63.3400 3.32226   6  2086.5
   6  11   0 54.6530 2.48470   4  1303.3
   6  11   0 55.6396 3.59754   6  1862.8
  -6  11   0 61.3203 4.67131   2   509.0
   6  11   0 61.2889 2.67799   8  3590.7
   7 -11   0 219.840 6.95949   7  2220.8
  -7 -11   0 236.323 9.16431   5  1605.1
   7 -11   0 226.933 8.00878   3   848.6
  -7 -11   0 224.276 7.72724   8  2968.2
   7 -11   0 210.862 8.19018   8  3264.1
   7 -11   0 213.439 8.02170   1   407.3
   7 -11   0 214.904 7.42007   4  1473.0
   7  11   0 215.548 6.96892   4  1317.2
   7  11   0 214.910 8.19612   6  1856.2
   7  11   0 211.571 6.56306   1   346.7
   7  11   0 224.775 7.12965   8  3569.5
  -7  11   0 231.410 9.30232   2   525.0
  -7  11   0 223.920 7.62463   8  2664.6
  -7  11   0 217.420 7.57891   6  2112.7
   7  11   0 230.065 6.65616   1    35.8
  -8 -11   0 5.81721 2.78683   5  1602.2
   8 -11   0 8.47124 1.67582   4  1466.0
   8 -11   0 2.44113 2.16972   8  3273.9
   8 -11   0 3.96975 1.92994   1   406.8
  -8 -11   0 1.42046 1.73465   8  2950.9
   8 -11   0 5.39191 1.95309   3   843.9
   8  11   0 8.11186 1.45723   8  3551.6
  -8  11   0 10.1962 3.30644   2   540.1
   8  11   0 1.12340 1.90404   6  1850.8
  -8  11   0 8.45522 1.90630   6  2137.9
   8  11   0 8.07637 1.34134   4  1328.5
  -8  11   0 8.77254 1.94459   8  2674.2
   9 -11   0 8.56328 2.51534   8  3282.6
  -9 -11   0 10.9371 3.12293   5  1600.3
  -9 -11   0 9.38551 2.12281   8  2936.4
   9 -11   0 10.7463 1.89338   4  1460.7
   9 -11   0 12.9556 2.37154   1   407.1
  -9  11   0 12.9120 2.07057   6  2161.3
  -9  11   0 13.7163 3.71188   2   554.9
  -9  11   0 10.6581 2.10009   8  2683.0
   9  11   0 10.0792 2.34832   6  1846.6
   9  11   0 13.4899 1.63995   8  3537.4
   9  11   0 8.58465 1.49047   4  1338.5
 -10 -11   0 39.9519 4.25286   5  1598.9
  10 -11   0 31.1620 3.50606   8  3291.0
 -10 -11   0 31.4593 2.94346   8  2924.6
  10 -11   0 31.3857 3.10587   1   407.9
  10 -11   0 29.1174 2.66564   4  1457.0
  10  11   0 31.0765 3.25042   6  1843.3
 -10  11   0 32.2749 3.04177   8  2691.3
 -10  11   0 31.1765 4.62437   2   568.6
 -10  11   0 30.3718 2.65726   6  2183.0
  10  11   0 33.1306 2.32088   4  1346.7
 -11 -11   0 3.03186 3.05300   5  1598.1
  11 -11   0 2.08368 1.84682   4  1454.5
  11 -11   0 -1.9828 1.99973   1   409.0
  11 -11   0 2.95148 2.63501   8  3298.9
 -11 -11   0 2.09508 2.09968   8  2915.3
 -11  11   0 3.43731 2.15041   8  2699.0
 -11  11   0 2.66956 3.77670   2   581.7
  11  11   0 3.05861 2.29729   6  1840.8
  11  11   0 2.55552 1.50471   4  1354.4
 -11  11   0 4.22816 1.94765   6  2203.2
  12 -11   0 14.0216 2.47048   4  1452.8
  12 -11   0 4.80905 2.87900   8  3306.2
 -12 -11   0 12.8985 3.62551   5  1598.1
 -12 -11   0 10.2797 2.60804   8  2907.7
  12 -11   0 8.37827 2.54511   1   410.9
  12  11   0 12.2505 2.81833   6  1839.2
 -12  11   0 3.64607 4.18128   2   594.0
 -12  11   0 8.27496 2.50398   8  2706.4
  12  11   0 7.24505 1.83358   4  1361.4
 -13 -11   0 24.3476 4.23867   5  1598.7
  13 -11   0 28.2554 3.13057   4  1451.8
  13 -11   0 28.2862 3.93351   8  3313.3
 -13 -11   0 30.4098 3.41462   8  2902.1
  13 -11   0 28.0024 3.30372   1   412.9
 -13  11   0 27.8658 5.26057   2   605.5
  13  11   0 27.5855 2.65719   4  1368.1
  13  11   0 31.8219 3.65831   6  1838.0
 -13  11   0 29.2822 3.36590   8  2713.4
 -14 -11   0 5.95807 2.72564   8  2897.6
  14 -11   0 0.39793 2.91665   8  3320.0
  14 -11   0 8.69791 2.78479   1   415.4
 -14 -11   0 3.56335 3.41973   5  1599.5
  14 -11   0 7.19876 2.51060   4  1451.6
 -14  11   0 4.87815 2.68545   8  2720.1
  14  11   0 9.40704 2.17688   4  1374.2
  14  11   0 7.98712 2.81975   6  1837.3
 -14  11   0 12.0517 4.91790   2   617.0
 -15 -11   0 -2.0402 2.40862   8  2894.3
  15 -11   0 1.23142 2.61005   1   418.0
 -15 -11   0 -1.6034 3.33410   5  1601.0
  15 -11   0 -0.5267 2.36599   4  1451.9
  15 -11   0 -2.3613 2.85381   8  3326.4
 -15  11   0 -5.4958 4.33972   2   627.7
  15  11   0 2.25169 2.75366   6  1837.3
  15  11   0 1.13885 2.03893   4  1380.2
 -15  11   0 4.46648 2.80940   8  2726.6
  16 -11   0 -2.4703 3.04638   8  3332.7
  16 -11   0 -0.7778 2.33547   4  1452.6
 -16 -11   0 -5.4928 3.25895   5  1602.9
 -16 -11   0 -2.9825 2.64369   8  2892.0
  16  11   0 -0.9483 2.76939   6  1837.7
 -16  11   0 0.67472 4.88070   2   638.0
 -16  11   0 4.28266 3.05704   8  2732.8
  16  11   0 0.72236 2.07233   4  1385.9
 -17 -11   0 5.63735 3.20603   8  2890.5
 -17 -11   0 0.88269 3.87736   5  1605.2
  17 -11   0 2.62159 3.59050   8  3338.9
  17 -11   0 1.31266 2.67939   4  1453.7
 -17  11   0 2.21720 3.14752   8  2738.9
 -17  11   0 2.39115 5.04323   2   647.9
  17  11   0 4.02541 3.14857   6  1838.5
  17  11   0 0.38394 2.22203   4  1391.5
 -18 -11   0 3.17049 3.28801   8  2889.6
  18 -11   0 8.13284 3.90478   8  3344.9
 -18 -11   0 -2.1653 3.86331   5  1607.9
  18 -11   0 -5.6253 2.56505   4  1455.1
  18  11   0 -0.5281 3.00784   6  1839.7
 -18  11   0 5.53334 3.52530   8  2744.9
  18  11   0 7.69740 2.70200   4  1397.0
 -18  11   0 6.42106 5.26361   2   657.4
 -19 -11   0 3.89431 3.59812   8  2889.4
  19 -11   0 0.56593 3.14988   4  1456.8
 -19 -11   0 2.72289 4.38358   5  1611.0
  19 -11   0 -3.6680 3.60681   8  3350.8
 -19  11   0 2.43720 5.42207   2   666.7
  19  11   0 1.03543 2.69343   4  1402.4
  19  11   0 1.74842 3.46307   6  1841.2
 -19  11   0 -0.5059 3.49640   8  2750.8
   0 -12   0 58.9724 4.07329   5  1660.0
   0 -12   0 51.7597 2.18584   7  2492.4
   0 -12   0 47.7542 3.01213   8  3159.8
   0 -12   0 55.0929 2.80867   3   943.0
   0  12   0 57.1142 2.53961   8  2561.1
   0  12   0 54.5052 2.11261   4  1453.2
   0  12   0 60.2416 3.32322   6  1942.9
   0  12   0 59.5396 2.35105   7  2304.4
   1 -12   0 14.1221 2.04808   8  3180.5
  -1 -12   0 13.8688 1.60459   3   966.7
   1 -12   0 14.9494 1.11920   7  2465.1
  -1 -12   0 12.1318 2.69372   5  1649.2
   1 -12   0 14.5782 2.67324   5  1672.2
   1 -12   0 17.6053 1.78504   3   923.0
  -1 -12   0 13.6924 1.93762   8  3137.4
   1  12   0 15.0173 1.44852   8  2538.1
  -1  12   0 14.5454 1.51859   8  2581.5
  -1  12   0 16.6499 1.15226   4  1426.0
  -1  12   0 14.1372 1.16690   7  2255.3
   1  12   0 15.2617 1.00701   4  1490.0
  -1  12   0 19.4235 3.11482   2   424.2
  -1  12   0 12.2898 2.01974   6  1961.8
   1  12   0 16.4057 2.16535   6  1926.1
  -2 -12   0 0.68932 2.24402   5  1640.0
  -2 -12   0 2.63780 1.57493   8  3112.4
  -2 -12   0 2.64053 1.19276   3   993.7
   2 -12   0 3.26044 0.78675   7  2430.6
   2 -12   0 2.44645 2.10118   5  1685.9
   2 -12   0 0.11462 1.60020   8  3199.0
   2 -12   0 2.85974 1.23730   8  3681.2
   2 -12   0 3.15581 1.41933   3   905.9
  -2 -12   0 4.26924 1.21714   8  3564.6
   2  12   0 3.41224 1.08059   8  2513.1
  -2  12   0 0.42780 1.11245   8  2599.5
   2  12   0 3.58333 0.79821   4  1186.1
  -2  12   0 0.59215 1.61895   6  1982.6
   2  12   0 2.45861 0.70685   4  1535.9
   2  12   0 0.53126 1.58337   6  1911.4
  -2  12   0 0.66542 2.35081   2   440.6
   3 -12   0 0.90633 0.74854   7  2390.0
  -3 -12   0 2.75699 1.14570   8  3530.2
  -3 -12   0 1.15644 2.29024   5  1632.1
   3 -12   0 2.36088 1.02908   4  1549.8
  -3 -12   0 0.17162 1.50576   8  3085.7
  -3 -12   0 1.85740 1.14379   3  1023.9
   3 -12   0 0.64812 1.66924   8  3214.9
   3 -12   0 1.70655 2.01952   5  1701.3
   3 -12   0 -1.3017 1.27994   3   891.8
  -3  12   0 -0.2679 1.61516   6  2005.2
  -3  12   0 2.42856 2.59505   2   457.0
   3  12   0 2.00372 1.07031   8  3686.6
   3  12   0 1.91535 0.76685   4  1229.8
  -3  12   0 0.64175 1.17248   8  2615.4
   3  12   0 2.47389 1.70570   6  1898.6
   4 -12   0 79.0393 3.53664   8  2518.0
   4 -12   0 73.3779 4.24187   5  1718.2
   4 -12   0 75.5164 3.91627   1   418.5
   4 -12   0 76.1855 3.74826   3   880.0
   4 -12   0 73.4899 2.74393   7  2346.8
  -4 -12   0 80.5755 3.08010   3  1056.5
  -4 -12   0 70.7051 3.53013   8  3058.1
  -4 -12   0 66.3164 4.76330   5  1625.4
   4 -12   0 71.0187 4.01707   8  3228.7
   4 -12   0 73.9268 3.12382   4  1525.8
  -4 -12   0 79.3284 3.20487   8  3497.2
  -4  12   0 79.8417 3.45575   8  2629.5
   4  12   0 77.2962 2.73743   4  1262.6
  -4  12   0 73.9406 3.69692   6  2029.3
  -4  12   0 71.3246 4.93411   2   473.3
   4  12   0 69.7611 3.88833   6  1887.7
   4  12   0 75.6230 3.08247   8  3659.8
   5 -12   0 217.426 8.11954   5  1736.8
   5 -12   0 217.856 7.71220   1   415.4
   5 -12   0 209.013 6.87657   4  1507.9
  -5 -12   0 206.763 8.88490   5  1619.8
   5 -12   0 218.096 7.92873   8  3241.2
  -5 -12   0 211.345 7.39308   8  3032.3
   5 -12   0 218.771 7.63823   3   870.5
   5 -12   0 211.537 6.53340   7  2306.5
  -5 -12   0 215.013 6.86196   3  1090.3
   5 -12   0 212.708 7.33414   8  2531.7
  -5 -12   0 202.542 6.88902   8  3466.6
   5  12   0 208.131 6.52406   4  1286.4
   5  12   0 217.393 7.83003   6  1878.4
   5  12   0 216.838 6.83194   8  3633.9
  -5  12   0 220.971 7.41401   8  2641.9
  -5  12   0 211.778 7.42723   6  2054.1
  -5  12   0 226.737 9.07959   2   489.4
   6 -12   0 1.48875 2.05451   5  1757.3
   6 -12   0 -0.5250 1.61492   1   413.3
  -6 -12   0 -1.4987 1.58002   8  3009.2
  -6 -12   0 2.04470 1.26726   8  3439.3
  -6 -12   0 0.63169 1.09082   3  1123.3
   6 -12   0 0.46756 1.58663   3   862.7
   6 -12   0 -3.1222 1.70487   8  3252.8
   6 -12   0 -0.6047 1.19291   4  1494.3
  -6 -12   0 -3.5071 2.30269   5  1615.0
   6 -12   0 0.55274 0.97726   7  2272.3
  -6  12   0 -1.2801 2.73153   2   505.0
   6  12   0 -1.4327 1.04166   8  3610.1
   6  12   0 -0.5188 0.84979   4  1304.2
   6  12   0 -0.3671 1.69824   6  1870.5
  -6  12   0 -0.2842 1.39102   8  2653.1
  -6  12   0 0.01357 1.69630   6  2079.4
   7 -12   0 3.28741 2.19023   5  1778.8
   7 -12   0 1.23856 2.09523   8  3263.1
  -7 -12   0 0.06973 2.43371   5  1611.3
   7 -12   0 4.74878 1.52316   4  1484.0
  -7 -12   0 3.69934 1.89528   8  2988.2
  -7 -12   0 4.19448 1.46173   8  3415.6
   7 -12   0 2.98235 1.80402   3   856.5
   7 -12   0 4.44842 1.98640   1   412.0
   7 -12   0 3.78753 1.19372   7  2244.9
   7  12   0 2.66548 1.26791   8  3589.0
   7  12   0 3.39427 2.00682   6  1863.9
   7  12   0 3.80939 1.11720   4  1318.2
   7  12   0 5.47549 1.08391   1    17.2
   7  12   0 2.71558 0.90706   1   337.7
  -7  12   0 1.83633 1.60076   8  2663.4
  -7  12   0 0.42241 1.76948   6  2104.4
  -7  12   0 6.76574 3.24374   2   520.1
   8 -12   0 13.0043 1.92349   4  1476.0
   8 -12   0 8.96751 2.26183   1   411.4
  -8 -12   0 9.54218 2.09303   8  2970.1
  -8 -12   0 5.84240 2.90266   5  1608.4
   8 -12   0 12.5722 1.56586   7  2223.1
   8 -12   0 10.2627 2.21589   3   851.4
   8 -12   0 9.64448 2.47973   8  3272.4
  -8  12   0 11.4077 2.11992   8  2672.8
   8  12   0 6.30108 2.21096   6  1858.6
  -8  12   0 11.7266 2.15155   6  2128.7
   8  12   0 16.7353 1.58186   4  1329.6
   8  12   0 13.5701 1.20302   1    75.5
   8  12   0 14.9791 1.11576   1   324.6
   8  12   0 14.0400 1.68615   8  3571.1
  -8  12   0 9.29231 3.36159   2   534.7
  -9 -12   0 122.674 7.16872   5  1606.3
  -9 -12   0 132.001 5.71761   8  2954.7
   9 -12   0 146.354 6.69655   8  3281.1
   9 -12   0 141.209 6.20467   1   411.4
   9 -12   0 144.447 5.58590   4  1470.2
   9 -12   0 138.294 6.14094   3   847.4
   9  12   0 125.850 6.15832   6  1854.2
   9  12   0 141.008 5.06433   4  1339.4
  -9  12   0 147.708 5.92830   8  2681.5
  -9  12   0 135.972 7.58080   2   549.1
  -9  12   0 133.992 5.51568   6  2151.6
  10 -12   0 7.79369 2.37176   3   844.5
  10 -12   0 13.1774 2.19781   4  1465.9
 -10 -12   0 7.53838 3.31655   5  1604.8
  10 -12   0 11.0967 2.59617   1   412.0
 -10 -12   0 6.95190 2.29670   8  2942.2
  10 -12   0 7.78717 2.74207   8  3289.4
  10  12   0 7.19194 2.52709   6  1850.7
 -10  12   0 6.10329 3.82720   2   562.5
  10  12   0 7.90163 1.62793   4  1347.8
 -10  12   0 14.1272 2.48568   8  2689.6
 -10  12   0 11.3153 2.18137   6  2173.5
 -11 -12   0 18.0549 2.78363   8  2932.1
  11 -12   0 19.4082 3.02805   3   842.2
  11 -12   0 23.9546 2.74192   4  1462.8
 -11 -12   0 22.5212 4.03882   5  1604.1
  11 -12   0 24.5165 3.57656   8  3297.2
  11 -12   0 26.4204 3.19300   1   413.0
 -11  12   0 34.1130 3.29835   8  2697.3
  11  12   0 25.6487 2.27379   4  1355.5
  11  12   0 24.8716 3.27606   6  1848.2
 -11  12   0 21.9882 2.57863   6  2193.8
 -11  12   0 18.9614 4.61554   2   575.2
  12 -12   0 29.8074 3.06602   4  1460.6
 -12 -12   0 32.9021 4.52004   5  1603.9
  12 -12   0 25.4055 3.79517   8  3304.5
  12 -12   0 29.4826 3.38798   1   414.5
 -12 -12   0 33.6134 3.37790   8  2923.8
  12  12   0 26.3279 2.45192   4  1362.5
 -12  12   0 29.9109 5.22506   2   587.5
 -12  12   0 31.2066 3.42903   8  2704.7
  12  12   0 29.4574 3.58146   6  1846.2
 -13 -12   0 50.0095 5.33069   5  1604.3
  13 -12   0 40.0389 3.95283   1   416.5
 -13 -12   0 42.5894 3.91197   8  2917.0
  13 -12   0 44.5905 4.56372   8  3311.5
  13 -12   0 49.2223 3.78112   4  1459.3
  13  12   0 39.6160 3.05771   4  1369.2
 -13  12   0 43.5461 6.02854   2   599.2
  13  12   0 42.0813 4.21073   6  1844.9
 -13  12   0 46.6533 3.95127   8  2711.5
  14 -12   0 11.3647 2.73548   4  1458.6
 -14 -12   0 19.3727 4.26118   5  1605.1
  14 -12   0 16.4390 3.25790   1   418.6
 -14 -12   0 14.8716 3.08506   8  2911.9
  14 -12   0 11.3199 3.55310   8  3318.2
  14  12   0 12.2501 2.26816   4  1375.3
  14  12   0 14.9108 3.29550   6  1844.0
 -14  12   0 20.4043 5.28717   2   610.5
 -14  12   0 13.1700 3.16281   8  2718.2
 -15 -12   0 18.8398 3.44247   8  2907.8
 -15 -12   0 23.2577 4.58989   5  1606.2
  15 -12   0 23.0788 4.13806   8  3324.7
  15 -12   0 18.0815 3.17994   4  1458.5
  15  12   0 23.6186 3.80947   6  1843.8
  15  12   0 24.4424 2.82748   4  1381.4
 -15  12   0 29.6950 3.83017   8  2724.8
 -15  12   0 32.0352 6.09951   2   620.5
 -16 -12   0 5.66434 3.07757   8  2904.8
  16 -12   0 1.48185 2.61935   4  1458.9
 -16 -12   0 0.44545 3.79062   5  1607.9
  16 -12   0 1.79867 3.39011   8  3330.9
 -16  12   0 8.17243 5.38428   2   631.6
 -16  12   0 1.12687 3.01114   8  2731.1
  16  12   0 1.30987 2.19944   4  1387.2
  16  12   0 -0.0148 2.93809   6  1843.9
  17 -12   0 -3.9805 2.49126   4  1459.7
 -17 -12   0 3.40972 4.12703   5  1610.0
 -17 -12   0 0.72801 2.97574   8  2902.7
  17 -12   0 2.96289 3.71774   8  3337.1
 -17  12   0 3.71040 3.29821   8  2737.2
  17  12   0 0.75805 3.00492   6  1844.5
 -17  12   0 -0.8926 5.01996   2   641.6
  17  12   0 4.10639 2.39297   4  1392.8
  18 -12   0 2.66483 3.07994   4  1460.8
 -18 -12   0 -5.4578 3.87123   5  1612.5
 -18 -12   0 3.22554 3.35741   8  2901.4
  18 -12   0 -4.8747 3.60463   8  3343.1
  18 -12   0 0.44975 3.24134   3   842.6
 -18  12   0 -0.7136 5.31257   2   651.3
  18  12   0 1.18929 2.48448   4  1398.3
 -18  12   0 -3.5894 3.31945   8  2743.2
  18  12   0 2.09530 3.34392   6  1845.5
   0 -13   0 0.13666 2.15796   5  1663.7
   0 -13   0 -0.6868 1.56750   8  3166.2
   0 -13   0 -0.7341 1.21259   3   948.0
   0  13   0 1.67415 1.72459   6  1947.0
   0  13   0 1.03702 0.70485   4  1442.9
   0  13   0 0.16741 1.05337   8  2566.9
  -1 -13   0 123.392 6.12128   5  1653.7
   1 -13   0 119.501 5.99397   5  1675.1
   1 -13   0 121.107 4.75934   3   928.9
   1 -13   0 123.759 5.05637   8  3184.4
  -1 -13   0 122.141 4.91588   8  3144.8
  -1 -13   0 117.407 4.49564   3   970.0
   1 -13   0 118.174 3.95859   7  2477.5
  -1  13   0 120.500 5.01310   6  1964.6
  -1  13   0 118.923 4.39901   8  2585.5
   1  13   0 127.812 5.28304   6  1931.3
  -1  13   0 122.080 6.13520   2   426.5
   1  13   0 120.796 3.84917   4  1474.9
   1  13   0 123.815 3.91461   4  1140.0
  -1  13   0 119.666 4.00952   7  2249.5
   1  13   0 122.094 4.40179   8  2546.1
   2 -13   0 23.3196 1.32133   7  2447.3
   2 -13   0 23.4788 2.97163   5  1687.8
  -2 -13   0 30.0047 1.97639   8  3562.8
   2 -13   0 27.8700 2.09813   8  3672.6
  -2 -13   0 25.7592 3.30861   5  1645.0
  -2 -13   0 24.7198 1.93331   3   995.1
   2 -13   0 27.7207 2.53227   8  3200.9
   2 -13   0 19.3775 2.07739   3   912.8
  -2  13   0 20.4166 2.36802   6  1984.1
   2  13   0 24.4706 1.73891   8  2523.6
   2  13   0 25.2244 2.52441   6  1917.4
   2  13   0 23.8547 1.33545   4  1191.3
   2  13   0 22.0555 1.23253   4  1515.8
  -2  13   0 24.0363 1.92508   8  2602.1
  -2  13   0 21.8356 3.36996   2   441.6
   3 -13   0 39.3433 1.78616   7  2411.3
  -3 -13   0 31.5998 3.64595   5  1637.4
  -3 -13   0 40.7310 2.32315   3  1023.0
   3 -13   0 39.3481 2.71662   3   899.0
  -3 -13   0 36.5012 2.71546   8  3098.1
  -3 -13   0 36.5041 2.25376   8  3531.3
   3 -13   0 43.9628 2.60290   8  3692.1
   3 -13   0 39.3230 3.53043   5  1702.1
   3 -13   0 38.7091 3.03644   8  3216.0
   3  13   0 36.3178 2.99680   6  1905.2
  -3  13   0 37.0902 3.98998   2   456.8
  -3  13   0 44.9613 3.01018   6  2004.8
   3  13   0 39.8968 2.26134   8  3699.8
  -3  13   0 38.7519 2.38734   8  2617.0
   3  13   0 40.0496 1.70781   4  1233.4
   4 -13   0 67.1374 3.36479   8  2508.3
  -4 -13   0 65.9031 2.99236   3  1053.2
   4 -13   0 61.9498 3.80458   8  3229.3
   4 -13   0 59.8285 4.14232   5  1717.6
  -4 -13   0 62.8976 3.47250   8  3073.6
   4 -13   0 69.3525 2.98721   4  1539.1
  -4 -13   0 63.2741 3.05515   8  3500.0
   4 -13   0 65.1681 3.52182   3   887.6
   4 -13   0 65.6976 2.51880   7  2371.8
  -4 -13   0 55.1485 4.53513   5  1631.0
   4  13   0 70.0405 2.95432   8  3675.2
  -4  13   0 62.9564 4.89052   2   472.0
   4  13   0 69.4516 2.53181   4  1265.1
  -4  13   0 66.5010 3.57030   6  2027.0
   4  13   0 67.6978 3.93309   6  1894.7
  -4  13   0 74.1602 3.33530   8  2630.2
  -5 -13   0 29.8288 2.61215   8  3049.5
   5 -13   0 33.5207 2.47182   8  2522.0
  -5 -13   0 30.7520 2.04659   3  1084.8
   5 -13   0 34.2559 2.73425   3   878.1
  -5 -13   0 25.6352 3.63426   5  1625.6
   5 -13   0 29.2930 2.08176   4  1520.5
   5 -13   0 32.3375 1.70838   7  2332.8
  -5 -13   0 33.7053 2.22081   8  3470.6
   5 -13   0 28.7446 2.99587   8  3241.3
   5 -13   0 22.5084 3.08234   5  1734.8
   5  13   0 31.7758 2.02312   8  3651.3
   5  13   0 27.9489 1.63445   4  1288.6
   5  13   0 34.5590 2.97948   6  1885.6
  -5  13   0 30.6159 3.98658   2   487.0
  -5  13   0 30.0748 2.72974   6  2050.2
  -5  13   0 31.9123 2.47142   8  2642.1
  -6 -13   0 23.4107 2.49616   8  3027.0
  -6 -13   0 20.9288 1.80366   3  1116.7
  -6 -13   0 26.4561 3.73889   5  1620.9
   6 -13   0 20.1067 1.98488   4  1506.0
   6 -13   0 20.3648 2.82559   8  3252.3
   6 -13   0 20.9284 2.60855   1   418.1
  -6 -13   0 23.2539 1.99080   8  3444.1
   6 -13   0 26.8489 1.66212   7  2298.1
   6 -13   0 20.4377 2.47266   3   870.2
   6 -13   0 19.3951 2.91658   5  1753.5
  -6  13   0 20.9364 2.29194   8  2652.7
   6  13   0 20.5884 1.52397   4  1306.3
  -6  13   0 26.0741 2.62563   6  2073.9
   6  13   0 24.1112 1.87571   8  3628.7
  -6  13   0 18.7888 3.73110   2   501.8
   6  13   0 23.2532 2.75744   6  1877.9
   7 -13   0 72.2980 3.47483   4  1495.0
   7 -13   0 70.0561 4.42307   8  3262.3
   7 -13   0 74.0722 2.96070   7  2269.0
   7 -13   0 73.1353 4.22883   1   416.7
   7 -13   0 70.7410 4.48121   5  1773.4
  -7 -13   0 73.3507 5.28992   5  1617.2
   7 -13   0 71.3895 4.12454   3   863.9
  -7 -13   0 67.8615 3.36907   8  3420.3
  -7 -13   0 72.5324 3.94268   8  3006.4
   7  13   0 72.2599 2.92561   4  1320.2
   7  13   0 70.7150 4.41915   6  1871.5
   7  13   0 68.4636 2.87170   1     5.2
  -7  13   0 70.5556 3.80582   8  2662.8
  -7  13   0 74.2831 5.51086   2   516.3
  -7  13   0 72.4343 3.86458   6  2097.7
   7  13   0 71.9866 3.24661   8  3608.0
  -8 -13   0 20.2004 3.81255   5  1614.3
   8 -13   0 19.4821 2.79146   1   415.9
   8 -13   0 26.0990 2.40932   4  1486.5
   8 -13   0 20.8561 3.14303   8  3271.5
  -8 -13   0 25.2407 2.79148   8  2988.4
   8 -13   0 24.7280 2.83141   3   858.8
   8 -13   0 31.5367 2.04909   7  2245.7
  -8 -13   0 29.5601 2.47421   8  3399.4
   8  13   0 29.3331 3.14645   6  1866.0
  -8  13   0 24.9692 2.68838   6  2120.9
   8  13   0 26.1097 1.64531   1    55.5
  -8  13   0 22.7128 4.16972   2   530.4
   8  13   0 25.0143 1.89920   4  1331.5
  -8  13   0 25.9473 2.64064   8  2671.9
   9 -13   0 69.8564 3.21149   7  2227.0
   9 -13   0 62.6733 4.69052   8  3280.0
   9 -13   0 66.2336 4.29507   3   854.6
   9 -13   0 63.1600 4.28703   1   415.8
  -9 -13   0 66.8592 5.47307   5  1612.2
  -9 -13   0 69.8436 4.10291   8  2972.8
   9 -13   0 65.0974 3.74863   4  1479.9
  -9  13   0 68.8660 5.91811   2   544.2
  -9  13   0 70.1454 3.91428   6  2143.5
  -9  13   0 71.9931 4.14144   8  2680.4
   9  13   0 69.0745 4.61322   6  1861.6
   9  13   0 66.6124 3.19273   4  1341.2
 -10 -13   0 46.7240 3.63077   8  2959.8
  10 -13   0 53.6913 4.11105   1   416.1
 -10 -13   0 47.1197 4.92965   5  1610.8
  10 -13   0 48.2535 4.39830   8  3288.1
  10 -13   0 57.8305 3.02871   7  2212.4
  10 -13   0 51.4010 3.97088   3   851.5
  10 -13   0 48.8261 3.42353   4  1474.9
  10  13   0 46.8970 4.12066   6  1858.0
  10  13   0 49.4061 2.86412   4  1349.7
 -10  13   0 58.9490 3.59857   6  2165.0
 -10  13   0 49.9935 3.72039   8  2688.4
 -10  13   0 41.6979 5.45086   2   557.3
  11 -13   0 56.1988 3.81762   4  1471.3
  11 -13   0 55.4013 4.23610   3   849.0
  11 -13   0 55.3402 4.80328   8  3295.7
 -11 -13   0 53.9133 3.93708   8  2948.5
  11 -13   0 55.8530 4.30364   1   417.0
 -11 -13   0 52.8364 5.27436   5  1609.8
 -11  13   0 64.4697 6.25769   2   569.7
  11  13   0 67.1343 4.70746   6  1855.2
 -11  13   0 66.8478 3.76741   6  2185.4
 -11  13   0 60.3817 4.25216   8  2696.1
  11  13   0 58.5134 3.25308   4  1357.3
  12 -13   0 9.89181 2.75179   3   847.4
  12 -13   0 9.54272 2.87441   1   418.2
  12 -13   0 11.6828 3.35764   8  3303.2
 -12 -13   0 4.93072 2.50590   8  2939.9
 -12 -13   0 8.95653 3.79630   5  1609.4
  12 -13   0 10.8911 2.43494   4  1468.6
 -12  13   0 5.08212 2.52619   8  2703.3
 -12  13   0 12.6937 2.50904   6  2204.8
  12  13   0 7.25062 2.94572   6  1853.0
 -12  13   0 7.96489 4.55452   2   581.9
  12  13   0 6.96751 1.83872   4  1364.3
 -13 -13   0 1.87165 3.53061   5  1609.5
  13 -13   0 6.17318 2.82776   3   846.3
  13 -13   0 1.48625 2.22689   4  1466.9
 -13 -13   0 2.36850 2.52082   8  2932.4
  13 -13   0 2.89777 3.17047   8  3310.1
  13  13   0 2.46096 1.81454   4  1370.9
 -13  13   0 0.55011 4.44629   2   593.5
 -13  13   0 -0.4745 2.39845   8  2710.2
  13  13   0 2.91398 2.72799   6  1851.5
  14 -13   0 7.38288 3.00327   3   845.7
 -14 -13   0 12.3926 4.17222   5  1610.1
  14 -13   0 7.71237 2.63527   4  1465.8
 -14 -13   0 8.59607 2.93824   8  2926.5
  14 -13   0 10.9722 3.65316   8  3316.7
 -14  13   0 4.09182 4.81671   2   604.7
  14  13   0 2.38972 2.88300   6  1850.5
  14  13   0 6.99822 2.06598   4  1377.2
 -14  13   0 6.80915 2.91934   8  2716.9
  15 -13   0 -1.0996 2.67011   3   845.7
 -15 -13   0 1.72145 3.87189   5  1611.3
  15 -13   0 -0.5527 2.46036   4  1465.3
  15 -13   0 -0.5510 3.20106   8  3323.2
 -15 -13   0 -2.4329 2.61946   8  2921.8
  15  13   0 -0.5473 2.94074   6  1850.0
  15  13   0 0.62036 1.93589   4  1383.1
 -15  13   0 2.95410 5.12047   2   615.4
 -15  13   0 0.52539 2.80491   8  2723.4
 -16 -13   0 30.6840 5.32465   5  1612.7
 -16 -13   0 22.1352 3.73402   8  2918.1
  16 -13   0 26.9599 3.67209   4  1465.4
  16 -13   0 16.1336 4.18776   8  3329.5
  16 -13   0 20.5546 3.88721   3   846.1
  16  13   0 20.9945 2.85588   4  1388.9
 -16  13   0 19.9404 3.85037   8  2729.6
  16  13   0 20.3736 4.01576   6  1849.8
 -16  13   0 24.3459 6.07058   2   625.8
  17 -13   0 -3.9703 3.28751   8  3335.7
 -17 -13   0 -0.2073 4.17369   5  1614.7
  17 -13   0 1.69909 3.20591   3   846.7
  17 -13   0 -0.3708 2.80877   4  1465.8
 -17 -13   0 4.63990 3.26864   8  2915.4
  17  13   0 -3.6699 2.94404   6  1850.4
 -17  13   0 0.79172 3.27634   8  2735.8
  17  13   0 1.31642 2.36489   4  1394.5
 -17  13   0 0.21334 5.39483   2   635.9
  18 -13   0 25.4901 4.07190   4  1466.7
  18 -13   0 22.9722 4.28048   3   847.8
 -18 -13   0 23.0786 5.38718   5  1617.0
  18 -13   0 24.9625 5.01012   8  3341.6
 -18 -13   0 23.8355 4.32517   8  2913.4
  18  13   0 20.6272 3.25356   4  1400.0
  18  13   0 21.7851 4.44313   6  1851.1
 -18  13   0 13.3208 6.14471   2   645.6
   0 -14   0 141.018 6.72671   5  1667.5
   0 -14   0 140.699 5.67746   8  3171.4
   0 -14   0 142.161 5.22015   3   952.9
   0  14   0 138.883 4.45256   4  1431.7
   0  14   0 140.920 5.04081   8  2572.7
   0  14   0 138.424 5.75496   6  1951.2
  -1 -14   0 9.36951 1.97217   8  3153.1
   1 -14   0 14.9738 2.96430   5  1678.1
  -1 -14   0 11.5095 1.68001   3   973.6
   1 -14   0 11.2251 1.08079   7  2489.1
   1 -14   0 10.1467 1.76826   3   935.0
  -1 -14   0 12.1629 2.96138   5  1658.1
   1 -14   0 10.1447 2.13879   8  3188.9
  -1  14   0 11.6841 3.18223   2   428.9
  -1  14   0 14.7984 2.29268   6  1967.6
   1  14   0 10.5324 1.05460   4  1148.8
  -1  14   0 9.32782 1.50496   8  2589.6
   1  14   0 12.4959 0.99197   4  1460.3
   1  14   0 6.63988 2.03669   6  1936.4
   1  14   0 10.3369 1.43983   8  2554.3
   2 -14   0 1.69162 1.34306   8  3664.4
   2 -14   0 -2.1779 2.16270   5  1690.0
   2 -14   0 1.89761 0.82108   7  2463.2
   2 -14   0 1.58161 1.47543   3   919.3
  -2 -14   0 -0.6648 1.23413   3   997.1
  -2 -14   0 -0.2562 1.62334   8  3132.7
  -2 -14   0 -0.7311 1.17249   8  3561.3
   2 -14   0 0.98292 1.81451   8  3204.5
  -2 -14   0 1.50057 2.51884   5  1649.7
   2  14   0 0.06487 1.75012   6  1923.2
   2  14   0 1.31131 0.73011   4  1496.8
   2  14   0 -1.0779 1.04848   8  2533.5
   2  14   0 0.72049 0.74710   4  1196.4
  -2  14   0 -0.4745 1.77150   6  1985.6
  -2  14   0 0.31798 1.20401   8  2605.1
  -2  14   0 -2.4045 2.60585   2   442.9
  -3 -14   0 2.33307 1.32167   3  1023.1
   3 -14   0 3.03341 1.63765   3   906.1
   3 -14   0 4.72321 1.55055   8  3683.0
  -3 -14   0 3.04244 1.31854   8  3531.2
  -3 -14   0 4.44542 1.79470   8  3111.0
   3 -14   0 1.98783 1.88204   8  3218.3
  -3 -14   0 4.95947 2.65962   5  1642.5
   3 -14   0 2.88383 2.39681   5  1703.2
   3 -14   0 3.61015 0.87590   7  2431.6
  -3  14   0 3.58747 1.94947   6  2005.0
  -3  14   0 1.30506 2.87985   2   457.1
  -3  14   0 4.94146 1.48147   8  2618.8
   3  14   0 3.92968 0.82515   4  1539.1
   3  14   0 3.26204 1.21695   8  2511.8
   3  14   0 2.65687 0.80632   4  1237.6
   3  14   0 4.01783 1.96715   6  1911.6
   4 -14   0 17.8735 3.05593   5  1717.8
  -4 -14   0 24.0148 1.96796   3  1051.2
   4 -14   0 23.0861 2.24022   8  3699.3
  -4 -14   0 17.2383 2.35312   8  3088.1
   4 -14   0 24.9697 1.87548   4  1552.5
   4 -14   0 24.2118 2.82522   8  3230.6
   4 -14   0 19.9027 2.31440   3   894.9
  -4 -14   0 25.6251 3.71454   5  1636.4
   4 -14   0 23.2484 1.43974   7  2395.4
  -4 -14   0 22.2200 1.90797   8  3501.5
   4  14   0 24.8522 1.86902   8  3689.4
   4  14   0 23.2949 2.72228   6  1901.4
   4  14   0 24.0605 1.41008   4  1269.0
  -4  14   0 24.6290 3.80623   2   471.4
  -4  14   0 21.3452 2.14308   8  2631.4
  -4  14   0 19.8381 2.53826   6  2025.8
   5 -14   0 17.1780 3.07700   5  1733.8
  -5 -14   0 25.2857 3.84256   5  1631.1
  -5 -14   0 26.4435 2.05708   8  3473.2
   5 -14   0 27.1989 2.64759   3   885.5
  -5 -14   0 23.5712 1.98780   3  1080.9
   5 -14   0 31.8952 3.15153   8  3242.0
   5 -14   0 27.9454 2.03992   4  1533.2
   5 -14   0 28.2153 1.64379   7  2358.6
  -5 -14   0 24.5666 2.55170   8  3065.8
   5 -14   0 25.9051 2.44909   8  2512.4
  -5  14   0 29.2169 2.46589   8  2642.9
   5  14   0 24.1444 2.91034   6  1892.5
   5  14   0 27.5231 1.56015   4  1292.1
  -5  14   0 33.7777 4.19140   2   485.6
   5  14   0 29.8240 2.03464   8  3667.3
  -5  14   0 29.6985 2.79231   6  2047.5
   6 -14   0 231.885 7.11137   7  2324.0
  -6 -14   0 214.580 9.76366   5  1626.7
   6 -14   0 232.323 8.44392   3   877.7
   6 -14   0 244.311 8.95872   5  1750.8
  -6 -14   0 226.927 8.02946   8  3044.0
  -6 -14   0 230.593 7.63542   8  3447.2
  -6 -14   0 240.093 7.48480   3  1111.4
   6 -14   0 235.212 8.89233   8  3252.5
   6 -14   0 230.452 7.70373   4  1518.0
  -6  14   0 224.639 8.20032   6  2069.7
  -6  14   0 238.431 10.1444   2   499.5
   6  14   0 223.311 7.09031   4  1309.8
  -6  14   0 240.955 8.22788   8  2653.1
   6  14   0 216.971 8.71075   6  1885.0
   7 -14   0 107.767 5.24903   3   871.2
   7 -14   0 106.010 3.85607   7  2293.9
  -7 -14   0 101.348 4.79956   8  3024.0
  -7 -14   0 104.773 6.60150   5  1623.1
   7 -14   0 100.151 5.50781   8  3262.2
   7 -14   0 110.349 4.59080   4  1506.2
   7 -14   0 107.519 5.58165   5  1769.4
  -7  14   0 115.559 6.93030   2   513.4
   7  14   0 106.117 5.46753   6  1878.6
  -7  14   0 110.673 4.90821   8  2662.8
   7  14   0 103.839 3.85131   4  1323.4
  -7  14   0 111.042 5.05393   6  2092.3
  -8 -14   0 212.995 9.94390   5  1620.2
   8 -14   0 230.841 7.24068   7  2268.8
  -8 -14   0 225.797 8.29167   8  3006.2
   8 -14   0 219.794 9.06232   8  3271.2
   8 -14   0 223.913 8.59587   3   865.9
   8 -14   0 228.218 7.92111   4  1497.0
   8  14   0 221.542 8.83853   6  1873.2
  -8  14   0 233.805 8.24486   8  2671.7
  -8  14   0 238.685 8.25297   6  2114.6
   8  14   0 225.491 6.99539   1    40.5
   8  14   0 228.399 7.15003   4  1334.6
  -8  14   0 209.451 10.1589   2   526.8
   9 -14   0 103.589 5.36343   3   861.6
  -9 -14   0 92.5956 4.91142   8  2990.3
   9 -14   0 100.472 3.98195   7  2248.5
  -9 -14   0 96.1603 6.69398   5  1617.9
   9 -14   0 93.9674 4.55530   4  1489.9
   9 -14   0 99.2351 5.70049   8  3279.4
  -9  14   0 89.6706 4.68747   6  2136.7
  -9  14   0 92.3542 6.79534   2   540.2
   9  14   0 93.1214 3.82474   4  1344.0
  -9  14   0 95.5142 4.92866   8  2680.0
   9  14   0 85.6777 5.36819   6  1868.7
  10 -14   0 243.189 9.95388   8  3287.4
  10 -14   0 244.650 8.09826   7  2232.2
  10 -14   0 255.521 9.47817   3   858.2
 -10 -14   0 244.686 9.12827   8  2977.0
  10 -14   0 250.085 8.86307   4  1484.2
 -10 -14   0 249.109 10.9331   5  1616.3
 -10  14   0 250.695 8.84101   6  2157.9
 -10  14   0 236.067 11.0842   2   552.8
  10  14   0 247.857 8.11627   4  1352.4
 -10  14   0 242.896 9.11282   8  2687.8
  10  14   0 248.185 9.72497   6  1865.0
 -11 -14   0 129.136 7.86735   5  1615.3
  11 -14   0 125.234 6.98027   8  3295.0
  11 -14   0 128.936 6.49411   3   855.7
  11 -14   0 143.861 6.11746   4  1480.0
  11 -14   0 140.653 5.34186   7  2219.4
 -11 -14   0 135.530 6.15912   8  2965.4
  11  14   0 131.695 5.27027   4  1360.0
 -11  14   0 151.574 6.49809   8  2695.3
 -11  14   0 136.852 8.44851   2   565.0
  11  14   0 118.671 6.70718   6  1862.0
 -11  14   0 133.694 5.74361   6  2178.1
  12 -14   0 3.10729 2.64544   3   853.8
  12 -14   0 3.70203 3.13532   8  3302.2
  12 -14   0 -0.7824 1.69143   7  2209.1
 -12 -14   0 -4.1481 2.25717   8  2956.1
  12 -14   0 2.58365 2.20333   4  1476.9
 -12 -14   0 3.57902 3.75276   5  1614.8
 -12  14   0 -1.0171 2.07890   6  2197.6
 -12  14   0 -1.9683 4.30501   2   577.0
 -12  14   0 -1.4437 2.22307   8  2702.4
  12  14   0 -0.9740 2.57252   6  1859.7
  12  14   0 2.40919 1.67382   4  1366.8
 -13 -14   0 17.7531 3.26979   8  2947.8
  13 -14   0 23.8156 3.54023   3   852.4
  13 -14   0 22.0050 4.07307   8  3309.2
  13 -14   0 33.3570 3.33621   4  1474.7
 -13 -14   0 24.7100 4.69631   5  1614.8
 -13  14   0 26.9124 3.61490   8  2709.5
  13  14   0 20.3719 3.64219   6  1858.2
  13  14   0 26.8600 2.56793   4  1373.4
 -13  14   0 25.5151 5.62034   2   588.5
  14 -14   0 0.49160 2.38138   4  1473.2
 -14 -14   0 1.28076 3.80470   5  1615.3
 -14 -14   0 1.48521 2.68833   8  2941.3
  14 -14   0 2.41033 2.81796   3   851.7
  14 -14   0 0.33678 3.18926   8  3315.7
 -14  14   0 3.78471 2.89666   8  2715.9
  14  14   0 0.99417 1.87812   4  1379.5
 -14  14   0 2.93341 4.95301   2   599.5
  14  14   0 0.35906 2.81214   6  1856.9
 -15 -14   0 9.10436 3.16552   8  2936.0
  15 -14   0 11.0314 3.02825   4  1472.5
  15 -14   0 6.30503 3.61225   8  3322.2
 -15 -14   0 4.01353 4.22847   5  1616.3
  15 -14   0 6.48353 3.09459   3   851.4
  15  14   0 8.27775 3.44437   6  1856.2
  15  14   0 7.93062 2.24966   4  1385.5
 -15  14   0 7.02704 5.34568   2   610.2
  16 -14   0 17.7511 3.86100   3   851.1
 -16 -14   0 12.8996 3.45580   8  2931.6
 -16 -14   0 2.84711 4.31411   5  1617.7
  16 -14   0 14.1169 4.17375   8  3328.4
  16 -14   0 10.5071 3.20683   4  1472.1
  16  14   0 13.9010 3.77407   6  1856.1
 -16  14   0 14.2270 5.92206   2   620.6
  17 -14   0 11.1343 3.38409   4  1472.3
  17 -14   0 8.81613 3.67559   3   852.1
  17 -14   0 9.32353 4.20940   8  3334.6
 -17 -14   0 7.21083 3.46619   8  2928.5
 -17 -14   0 17.5939 5.27774   5  1619.4
  17  14   0 14.2429 3.98899   6  1856.4
 -17  14   0 7.07484 5.98816   2   630.7
   0 -15   0 -1.1617 1.78392   8  3177.9
   0 -15   0 -1.7413 2.48917   5  1671.2
   0 -15   0 -0.2832 1.42878   3   957.9
   0  15   0 0.61626 1.21419   8  2578.6
   0  15   0 0.57019 1.89645   6  1955.3
   0  15   0 0.18212 0.81233   4  1420.5
  -1 -15   0 13.8149 3.24506   5  1662.2
  -1 -15   0 18.6917 2.01020   3   977.4
   1 -15   0 18.8538 2.48803   8  3192.7
  -1 -15   0 12.6145 2.29293   8  3160.6
   1 -15   0 20.5110 2.18479   3   940.7
   1 -15   0 15.8529 3.02517   5  1681.1
   1  15   0 20.4909 1.29032   4  1158.1
  -1  15   0 16.2472 2.51214   6  1970.7
   1  15   0 22.6458 1.30016   4  1445.0
  -1  15   0 19.7753 1.88458   8  2594.4
   1  15   0 18.8841 2.53090   6  1941.4
   1  15   0 17.0169 1.75526   8  2561.6
  -1  15   0 18.6215 3.63750   2   431.4
   2 -15   0 18.7609 3.24846   5  1692.5
   2 -15   0 25.3631 2.39206   3   925.7
   2 -15   0 19.9844 1.35167   7  2478.5
   2 -15   0 21.4188 2.11849   8  3656.1
  -2 -15   0 20.9100 2.06654   3   999.6
   2 -15   0 15.3574 2.51788   8  3207.7
  -2 -15   0 24.5147 2.03408   8  3558.7
  -2 -15   0 29.4547 3.87557   5  1654.6
  -2 -15   0 20.5688 2.47529   8  3141.6
   2  15   0 21.6056 2.70409   6  1928.8
  -2  15   0 24.4553 3.90412   2   444.3
  -2  15   0 19.4113 2.58375   6  1987.7
   2  15   0 20.4364 1.27203   4  1205.2
  -2  15   0 21.1194 1.99840   8  2608.5
   2  15   0 23.3415 1.85765   8  2543.1
   3 -15   0 6.71221 0.97580   7  2450.8
  -3 -15   0 6.86610 1.51274   8  3530.2
   3 -15   0 7.53776 2.26935   8  3220.7
  -3 -15   0 8.06149 2.09465   8  3122.3
   3 -15   0 4.87062 1.83860   3   913.0
  -3 -15   0 5.85826 2.90400   5  1647.5
  -3 -15   0 7.58946 1.61438   3  1023.9
   3 -15   0 8.74933 2.75490   5  1704.9
   3  15   0 6.91290 2.23493   6  1917.7
  -3  15   0 4.40750 1.56293   8  2621.3
  -3  15   0 10.7521 3.47274   2   457.9
  -3  15   0 4.05681 2.07924   6  2005.9
   3  15   0 6.67288 0.92673   4  1244.1
   4 -15   0 13.4992 2.20402   3   901.8
   4 -15   0 10.5415 2.90489   5  1718.5
  -4 -15   0 15.3651 2.30145   8  3101.6
  -4 -15   0 13.5492 1.74415   3  1050.3
   4 -15   0 14.8355 1.22852   7  2418.4
  -4 -15   0 13.3346 1.74765   8  3502.0
   4 -15   0 16.4049 2.69099   8  3232.1
  -4 -15   0 17.2169 3.49942   5  1641.5
   4  15   0 14.4532 1.15489   4  1274.8
   4  15   0 18.2024 2.70077   6  1907.8
  -4  15   0 15.0260 2.01379   8  2633.4
  -4  15   0 9.03221 3.48975   2   471.2
  -4  15   0 13.6624 2.46782   6  2025.4
  -5 -15   0 31.1698 4.31710   5  1636.3
  -5 -15   0 36.5600 2.49928   8  3474.9
   5 -15   0 33.9713 3.81672   5  1733.3
  -5 -15   0 35.2733 2.92873   8  3080.2
   5 -15   0 46.1715 3.29132   3   892.7
   5 -15   0 34.6867 1.84462   7  2383.8
   5 -15   0 34.2987 3.43759   8  3243.2
   5 -15   0 36.3908 2.40153   4  1545.9
  -5 -15   0 39.9287 2.46283   3  1078.3
   5  15   0 35.5166 1.84421   4  1297.4
  -5  15   0 40.0080 2.82240   8  2644.1
   5  15   0 31.5541 3.25650   6  1899.3
  -5  15   0 38.8045 4.68163   2   484.7
  -5  15   0 43.2848 3.31404   6  2045.7
  -6 -15   0 17.0165 1.89089   3  1107.1
  -6 -15   0 10.7497 2.40078   8  3060.3
   6 -15   0 8.50436 2.95768   5  1749.3
   6 -15   0 15.7370 2.47340   3   884.9
   6 -15   0 14.6291 2.87837   8  3253.3
  -6 -15   0 14.1743 3.73278   5  1632.0
   6 -15   0 13.2807 1.36596   7  2349.9
   6 -15   0 15.6516 1.95603   4  1530.1
   6  15   0 14.9177 1.35214   4  1314.6
  -6  15   0 16.5563 4.09115   2   498.0
  -6  15   0 16.9451 2.31717   8  2654.0
  -6  15   0 14.1011 2.61079   6  2066.7
   6  15   0 16.3653 2.87596   6  1891.8
   7 -15   0 4.48919 2.81821   5  1766.8
  -7 -15   0 8.57574 3.59669   5  1628.6
  -7 -15   0 3.09468 2.22097   8  3041.8
   7 -15   0 8.96743 2.38400   3   878.5
   7 -15   0 6.20063 1.72125   4  1517.6
   7 -15   0 6.66217 1.31588   7  2318.9
   7 -15   0 5.03522 2.62331   8  3262.7
  -7  15   0 4.24754 3.81394   2   511.0
  -7  15   0 9.44703 2.46821   6  2088.2
   7  15   0 10.4239 2.69977   6  1885.6
   7  15   0 6.32101 1.24353   4  1327.8
  -7  15   0 9.75190 2.22273   8  2663.2
   8 -15   0 48.9248 3.10167   4  1507.8
   8 -15   0 48.0164 2.51904   7  2292.9
   8 -15   0 36.0238 4.07899   5  1785.1
  -8 -15   0 42.4962 3.52183   8  3023.8
  -8 -15   0 51.5901 5.37618   5  1625.7
   8 -15   0 50.5079 3.79991   3   872.9
   8 -15   0 42.8346 4.16896   8  3271.3
   8  15   0 42.8000 4.04792   6  1880.1
  -8  15   0 53.8848 3.72073   6  2109.6
   8  15   0 41.9099 2.35181   4  1338.7
  -8  15   0 42.3943 3.39714   8  2671.8
  -8  15   0 53.4991 5.60981   2   524.0
  -9 -15   0 8.67588 3.79750   5  1623.5
   9 -15   0 12.8225 2.80347   3   868.4
  -9 -15   0 9.50859 2.63851   8  3008.2
   9 -15   0 11.8683 2.20734   4  1500.0
   9 -15   0 15.1205 1.83136   7  2270.9
   9 -15   0 8.90564 3.09908   8  3279.6
   9  15   0 6.08114 1.51632   4  1347.9
  -9  15   0 14.8111 4.53888   2   536.7
  -9  15   0 9.38732 2.47265   8  2679.8
  -9  15   0 11.0581 2.60338   6  2131.0
   9  15   0 13.7410 3.00867   6  1875.6
  10 -15   0 4.26383 2.61398   3   865.1
  10 -15   0 -0.3244 1.85931   4  1493.8
  10 -15   0 -0.0885 2.86103   8  3287.3
 -10 -15   0 0.83114 2.36980   8  2994.6
 -10 -15   0 4.51787 3.76833   5  1621.8
 -10  15   0 1.82848 2.33009   6  2151.8
  10  15   0 0.10601 1.36651   4  1356.0
  10  15   0 -1.5240 2.45557   6  1871.8
 -10  15   0 -4.9941 3.93936   2   549.3
 -10  15   0 1.62198 2.35222   8  2687.6
  11 -15   0 -3.2440 2.28996   3   862.3
 -11 -15   0 0.06802 3.60724   5  1620.7
  11 -15   0 -1.7786 1.97874   4  1489.1
 -11 -15   0 3.36682 2.53799   8  2982.6
  11 -15   0 2.47113 3.05189   8  3294.7
 -11  15   0 -0.1741 4.35423   2   561.2
 -11  15   0 -0.9214 2.15237   6  2171.9
  11  15   0 -0.5738 1.47339   4  1363.3
  11  15   0 1.42680 2.62982   6  1868.7
  12 -15   0 3.42360 2.78160   3   860.2
 -12 -15   0 5.41790 4.07532   5  1620.2
  12 -15   0 2.34613 2.25777   4  1485.5
  12 -15   0 3.52478 3.19897   8  3301.7
 -12 -15   0 0.96582 2.57402   8  2972.3
  12  15   0 -1.4483 2.61042   6  1866.3
 -12  15   0 -2.2179 4.29707   2   572.8
  13 -15   0 19.6243 4.03369   8  3308.6
  13 -15   0 27.1610 3.74387   3   858.5
 -13 -15   0 25.4971 3.56449   8  2963.6
  13 -15   0 16.7963 3.02733   4  1482.9
 -13 -15   0 16.7496 4.59271   5  1620.1
 -13  15   0 29.1699 5.92582   2   584.1
  13  15   0 16.7998 3.54708   6  1864.6
 -14 -15   0 10.0700 3.26692   8  2956.4
 -14 -15   0 8.35201 4.30657   5  1620.5
  14 -15   0 8.67445 2.74948   4  1480.9
  14 -15   0 3.69793 2.97494   3   857.7
  14 -15   0 7.02511 3.65695   8  3315.1
 -14  15   0 4.33236 5.18261   2   595.0
  14  15   0 10.5459 3.48345   6  1863.1
 -15 -15   0 2.77729 3.06224   8  2950.5
  15 -15   0 6.38172 3.28507   3   857.2
 -15 -15   0 4.89553 4.34219   5  1621.3
  15 -15   0 0.78004 2.62214   4  1479.7
  15 -15   0 4.44757 3.58189   8  3321.5
  15  15   0 -1.3125 2.99281   6  1862.4
 -15  15   0 -0.5182 4.98354   2   605.6
  16 -15   0 20.3041 3.63837   4  1479.1
  16 -15   0 10.3503 3.66119   3   857.2
 -16 -15   0 13.1742 5.00243   5  1622.5
  16 -15   0 8.52972 4.06464   8  3327.7
 -16 -15   0 6.57685 3.38409   8  2945.7
 -16  15   0 6.79815 5.80174   2   616.0
  16  15   0 7.19996 3.69810   6  1862.0
 -17 -15   0 1.68354 3.39901   8  2941.9
  17 -15   0 1.86581 3.15242   4  1478.9
  17 -15   0 -1.0295 3.87570   8  3333.8
  17 -15   0 1.20875 3.35873   3   857.5
 -17 -15   0 4.80289 4.87688   5  1624.1
  17  15   0 1.91361 3.59434   6  1862.1
 -17  15   0 -4.9903 5.48210   2   626.0
   0 -16   0 26.5598 3.85092   5  1675.1
   0 -16   0 21.5929 2.69837   8  3183.3
   0 -16   0 22.4867 2.32409   3   963.0
   0  16   0 27.4761 2.96697   6  1959.5
   0  16   0 21.4402 4.01736   2   422.1
  -1 -16   0 1.82352 2.87207   5  1666.5
  -1 -16   0 0.02099 1.49544   3   981.5
   1 -16   0 -0.7086 1.94075   8  3198.3
  -1 -16   0 -0.2626 1.93899   8  3168.1
   1 -16   0 2.20878 1.68491   3   946.5
   1 -16   0 2.35490 2.80656   5  1684.5
   1  16   0 0.23843 0.85720   4  1167.9
  -1  16   0 -1.2391 2.02193   6  1974.1
   1  16   0 -0.8831 2.02986   6  1946.2
  -1  16   0 -0.9633 3.13531   2   434.1
   2 -16   0 11.4578 2.06842   3   932.2
   2 -16   0 9.90443 2.42489   8  3211.4
  -2 -16   0 7.25592 3.20208   5  1659.0
  -2 -16   0 10.1085 2.27235   8  3151.2
   2 -16   0 10.4671 1.10916   7  2493.7
   2 -16   0 8.92535 3.06939   5  1694.9
  -2 -16   0 11.7395 1.88517   3  1002.5
   2  16   0 10.6367 2.46097   6  1934.3
  -2  16   0 10.7186 3.61070   2   446.3
  -2  16   0 10.7110 2.48223   6  1990.2
   2  16   0 10.2692 1.05782   4  1214.9
   3 -16   0 47.4443 3.25598   3   919.7
   3 -16   0 38.4658 1.88124   7  2469.8
  -3 -16   0 41.0949 4.66995   5  1652.4
  -3 -16   0 42.3799 3.13636   8  3132.3
   3 -16   0 40.4518 4.16168   5  1706.8
   3 -16   0 43.0564 3.50959   8  3223.4
  -3 -16   0 45.5372 2.76303   3  1025.3
   3  16   0 37.6304 1.79119   4  1253.1
  -3  16   0 37.4585 4.66374   2   459.0
  -3  16   0 44.3544 3.45777   6  2007.3
   3  16   0 41.0719 3.56871   6  1923.5
  -4 -16   0 2.60143 3.09043   5  1646.6
   4 -16   0 0.67554 0.87741   7  2441.0
   4 -16   0 -0.6797 1.73019   3   908.9
  -4 -16   0 1.12094 1.45800   3  1050.3
  -4 -16   0 3.37113 2.07613   8  3114.4
   4 -16   0 -2.3627 2.47474   5  1719.5
   4 -16   0 1.43379 2.28055   8  3234.8
  -4  16   0 0.05505 2.13061   6  2025.5
  -4  16   0 -4.3927 2.93576   2   471.6
   4  16   0 -1.3189 0.77824   4  1282.6
   4  16   0 -0.6583 2.16874   6  1914.1
  -5 -16   0 -1.2752 1.37092   3  1076.8
  -5 -16   0 2.82597 3.18285   5  1641.6
   5 -16   0 -4.3976 2.41431   5  1733.5
  -5 -16   0 -1.6996 1.91242   8  3095.2
   5 -16   0 -1.5190 0.90243   7  2408.9
   5 -16   0 1.25108 2.40738   8  3245.1
   5 -16   0 0.15886 1.86610   3   899.8
   5  16   0 -0.3456 2.17550   6  1905.8
  -5  16   0 3.93223 2.33224   6  2044.7
  -5  16   0 1.07692 3.49350   2   484.3
   6 -16   0 50.6221 4.14295   8  3254.5
  -6 -16   0 49.3273 2.82342   3  1104.4
  -6 -16   0 41.2221 3.41618   8  3075.8
   6 -16   0 49.1300 2.87049   4  1542.2
   6 -16   0 43.3519 4.19917   5  1748.3
  -6 -16   0 53.4470 5.29856   5  1637.5
   6 -16   0 47.9260 3.67712   3   892.0
  -6  16   0 57.5033 5.62977   2   496.9
  -6  16   0 45.5471 3.61253   6  2064.6
   6  16   0 41.4225 3.94272   6  1898.5
  -7 -16   0 19.3551 2.81589   8  3057.5
   7 -16   0 22.3189 3.53713   5  1764.8
   7 -16   0 18.9818 2.21825   4  1529.2
  -7 -16   0 22.5926 4.46191   5  1634.0
   7 -16   0 20.6241 3.35495   8  3263.7
  -7 -16   0 22.8663 2.10646   3  1131.9
   7 -16   0 18.1484 2.82970   3   885.4
  -7  16   0 12.8802 4.22308   2   509.5
   7  16   0 19.3543 3.18925   6  1892.0
  -7  16   0 17.5131 2.84517   6  2085.1
  -8 -16   0 1.75258 3.68023   5  1631.1
   8 -16   0 1.97002 2.91867   5  1782.2
   8 -16   0 -0.3053 1.72599   4  1518.6
   8 -16   0 -3.2815 2.17668   3   880.0
   8 -16   0 -0.7385 2.69424   8  3272.0
  -8 -16   0 3.67859 2.44196   8  3041.1
  -8  16   0 -4.9726 3.69117   2   521.8
  -8  16   0 -1.7118 2.28032   6  2105.7
   8  16   0 -0.4067 2.54588   6  1886.8
   9 -16   0 156.709 6.07318   4  1510.2
  -9 -16   0 146.729 8.59257   5  1628.9
   9 -16   0 137.241 7.28353   8  3279.8
  -9 -16   0 153.303 6.45326   8  3024.9
   9 -16   0 147.487 6.93952   3   875.3
   9  16   0 146.149 7.38563   6  1882.2
  -9  16   0 160.126 9.12828   2   534.0
  -9  16   0 145.495 6.30102   6  2126.2
  10 -16   0 -1.9519 2.67820   8  3287.5
  10 -16   0 -1.5471 1.93478   4  1503.5
 -10 -16   0 0.38842 2.38951   8  3011.6
 -10 -16   0 -2.3099 3.68863   5  1627.2
  10 -16   0 -2.7469 2.30174   3   871.7
 -10  16   0 3.67107 2.38745   6  2146.6
  10  16   0 0.93572 2.67534   6  1878.4
 -10  16   0 4.33790 4.46619   2   546.3
  11 -16   0 5.42416 2.27074   4  1498.3
  11 -16   0 6.80945 3.29286   8  3294.7
 -11 -16   0 4.64105 4.07914   5  1626.0
  11 -16   0 3.45422 2.67930   3   868.8
 -11 -16   0 8.82094 2.86736   8  2999.3
  11  16   0 5.02043 2.97095   6  1875.3
 -11  16   0 7.21016 4.76877   2   557.9
 -12 -16   0 -1.1882 3.69889   5  1625.4
 -12 -16   0 2.80209 2.79893   8  2988.7
  12 -16   0 -0.7405 2.54187   3   866.5
  12 -16   0 6.68210 3.44720   8  3301.7
  12 -16   0 2.40696 2.34225   4  1494.2
 -12  16   0 1.37197 4.86050   2   569.2
  12  16   0 1.82432 3.00371   6  1872.8
  13 -16   0 2.44354 3.42401   8  3308.4
  13 -16   0 -0.2106 2.74531   3   864.8
 -13 -16   0 2.61633 2.84380   8  2979.6
  13 -16   0 3.37278 2.54374   4  1491.1
 -13 -16   0 6.15580 4.32352   5  1625.2
 -13  16   0 3.22948 5.11460   2   580.3
  13  16   0 2.46088 3.11834   6  1870.8
  14 -16   0 -3.7744 2.71457   3   863.7
  14 -16   0 -4.0529 2.32572   4  1488.8
 -14 -16   0 -2.0793 3.96289   5  1625.4
  14 -16   0 -4.0016 3.20313   8  3314.9
 -14 -16   0 0.97891 2.88043   8  2971.8
 -14  16   0 -3.4211 4.91746   2   591.1
  14  16   0 2.31582 3.16243   6  1869.4
  15 -16   0 4.11703 3.32766   3   863.0
  15 -16   0 1.89968 3.78780   8  3321.2
 -15 -16   0 1.14473 4.55811   5  1626.2
  15 -16   0 -1.8553 2.66979   4  1487.2
 -15 -16   0 -3.1349 2.96038   8  2965.4
  15  16   0 -0.7720 3.12616   6  1868.4
 -15  16   0 -1.5506 5.35817   2   601.6
 -16 -16   0 3.77209 3.44873   8  2960.1
  16 -16   0 4.56902 4.14631   8  3327.4
  16 -16   0 0.34278 3.36781   3   862.8
  16 -16   0 -0.9955 2.83919   4  1486.3
 -16 -16   0 0.87889 4.83164   5  1627.2
 -16  16   0 2.45003 5.86302   2   611.8
  16  16   0 -2.0334 3.28522   6  1867.9
   0 -17   0 0.44831 3.00254   5  1678.8
   0 -17   0 2.18997 2.17287   8  3189.9
   0 -17   0 0.28860 1.67827   3   968.0
   0  17   0 -1.1626 3.23951   2   425.5
   0  17   0 -2.0355 2.12231   6  1963.7
  -1 -17   0 1.52057 2.08973   8  3175.5
   1 -17   0 0.79827 2.20191   8  3203.2
   1 -17   0 2.20760 3.12537   5  1687.8
   1 -17   0 2.24077 1.84407   3   952.3
  -1 -17   0 -1.1886 2.96617   5  1670.7
  -1 -17   0 -1.1352 1.59505   3   985.8
   1  17   0 3.52304 2.41823   6  1951.1
  -1  17   0 -2.3704 3.33069   2   436.8
  -1  17   0 2.37796 2.36594   6  1977.6
  -2 -17   0 -1.9679 1.48159   3  1005.6
  -2 -17   0 -1.5333 2.94630   5  1663.5
   2 -17   0 0.11977 2.16213   8  3215.5
   2 -17   0 1.19332 3.06744   5  1697.9
  -2 -17   0 -0.1127 2.03315   8  3160.0
   2 -17   0 -0.0777 1.76154   3   938.4
  -2  17   0 -2.9567 2.12586   6  1992.7
  -2  17   0 8.90534 3.74151   2   448.4
   2  17   0 0.03486 2.23047   6  1939.6
   3 -17   0 -2.8933 1.67213   3   926.3
   3 -17   0 0.22844 2.27967   8  3226.9
  -3 -17   0 -1.2321 1.96369   8  3143.5
  -3 -17   0 1.65050 3.35737   5  1657.1
   3 -17   0 -0.3455 2.91506   5  1708.9
  -3 -17   0 -0.9353 1.50989   3  1027.4
  -3  17   0 -0.8532 3.38061   2   460.3
   3  17   0 2.18430 2.34082   6  1929.3
  -3  17   0 1.77341 2.39105   6  2008.9
   4 -17   0 2.57477 2.04892   3   915.7
   4 -17   0 3.83415 3.07056   5  1721.0
   4 -17   0 0.91060 2.37793   8  3237.4
  -4 -17   0 3.69436 1.64614   3  1051.0
  -4 -17   0 5.70613 3.47820   5  1651.5
  -4 -17   0 0.25248 2.12097   8  3126.3
  -4  17   0 3.76313 3.73868   2   472.2
  -4  17   0 2.63552 2.38733   6  2026.2
   4  17   0 -1.5775 2.21131   6  1920.1
  -5 -17   0 -3.2957 1.99981   8  3108.7
  -5 -17   0 0.64419 1.51436   3  1076.2
   5 -17   0 -0.5814 2.84898   5  1734.2
   5 -17   0 2.25638 2.55088   8  3247.2
  -5 -17   0 2.56624 3.41130   5  1646.7
   5 -17   0 1.86113 2.08376   3   906.7
  -5  17   0 -0.9211 3.57452   2   484.3
   5  17   0 3.53466 2.57724   6  1912.0
  -5  17   0 1.18864 2.33142   6  2044.4
   6 -17   0 17.4847 3.60160   5  1747.8
   6 -17   0 20.0602 3.35895   8  3256.1
   6 -17   0 21.5218 2.94726   3   898.9
  -6 -17   0 22.6610 2.20385   3  1102.8
  -6 -17   0 21.6597 4.43060   5  1642.6
  -6 -17   0 19.0747 2.75188   8  3090.9
  -6  17   0 25.8567 4.71678   2   496.4
   6  17   0 14.1502 3.08431   6  1904.9
  -6  17   0 20.1503 3.05383   6  2063.3
   7 -17   0 4.81580 2.45699   3   892.3
   7 -17   0 6.72619 2.95690   8  3264.9
  -7 -17   0 6.24379 2.46313   8  3073.8
   7 -17   0 1.55110 1.68327   4  1540.9
   7 -17   0 0.45913 2.99647   5  1763.8
  -7 -17   0 3.88716 1.70727   3  1129.2
  -7 -17   0 4.57319 3.89911   5  1639.1
  -7  17   0 3.98470 2.51592   6  2082.8
   7  17   0 5.25579 2.79767   6  1898.7
  -7  17   0 6.08507 4.21829   2   508.3
  -8 -17   0 111.120 5.45294   8  3056.7
   8 -17   0 98.9859 6.09026   8  3273.1
   8 -17   0 108.154 5.71590   3   886.7
   8 -17   0 116.668 4.90367   4  1529.7
   8 -17   0 94.4799 5.94388   5  1779.9
  -8 -17   0 118.304 7.73613   5  1636.3
  -8  17   0 107.966 5.33154   6  2102.6
  -8  17   0 96.0699 7.49429   2   520.2
   8  17   0 107.612 6.12108   6  1893.2
  -9 -17   0 -1.5815 3.81635   5  1634.1
   9 -17   0 -1.9120 2.41147   3   882.1
  -9 -17   0 3.70943 2.58291   8  3042.2
   9 -17   0 0.80335 2.94174   8  3280.7
   9 -17   0 3.16225 2.04732   4  1520.7
   9  17   0 4.50239 2.96789   6  1888.8
  -9  17   0 -0.3734 4.32974   2   532.0
  -9  17   0 3.96950 2.54266   6  2122.5
  10 -17   0 6.96978 2.82568   3   878.3
  10 -17   0 15.5664 3.61071   8  3288.0
 -10 -17   0 10.2930 4.39967   5  1632.4
 -10 -17   0 13.5065 2.87124   8  3028.3
  10 -17   0 13.1197 2.47207   4  1513.5
  10  17   0 12.0122 3.30958   6  1884.8
 -10  17   0 12.0250 4.90492   2   543.5
 -10  17   0 10.9698 2.86502   6  2142.3
  11 -17   0 41.6306 4.18427   3   875.1
 -11 -17   0 49.6920 6.09513   5  1631.2
  11 -17   0 42.7700 4.76734   8  3295.1
  11 -17   0 44.2514 3.59690   4  1507.7
 -11 -17   0 40.0062 3.86480   8  3015.3
 -11  17   0 45.2622 6.27759   2   555.2
  11  17   0 49.6829 4.83460   6  1881.7
 -12 -17   0 7.45592 4.50923   5  1630.5
  12 -17   0 5.18560 3.57657   8  3302.0
  12 -17   0 6.30038 2.52514   4  1503.1
  12 -17   0 8.88781 3.13946   3   872.8
 -12 -17   0 1.01255 2.82055   8  3005.1
  12  17   0 1.65644 3.16771   6  1879.1
 -12  17   0 2.21924 4.98598   2   566.2
  13 -17   0 15.0698 3.63028   3   870.9
  13 -17   0 17.3617 3.09089   4  1499.7
 -13 -17   0 14.9404 3.48640   8  2995.5
  13 -17   0 19.3953 4.26276   8  3308.6
 -13 -17   0 14.8613 5.09781   5  1630.2
 -13  17   0 22.3350 6.10178   2   577.2
  13  17   0 21.0218 4.09184   6  1877.1
 -14 -17   0 -6.6423 4.00683   5  1630.4
  14 -17   0 -1.1704 2.95528   3   869.6
 -14 -17   0 1.51420 3.12100   8  2987.4
  14 -17   0 -5.2580 3.42101   8  3314.9
  14 -17   0 -1.4853 2.49752   4  1496.9
 -14  17   0 4.96385 5.52665   2   587.7
  14  17   0 1.55846 3.29101   6  1875.5
  15 -17   0 30.2850 5.08000   8  3321.1
  15 -17   0 23.8626 4.20129   3   868.8
 -15 -17   0 20.4784 3.99437   8  2980.4
 -15 -17   0 26.9863 5.80101   5  1631.0
  15 -17   0 20.4726 3.55692   4  1495.0
 -15  17   0 17.4431 6.55743   2   598.0
  15  17   0 19.0734 4.29242   6  1874.5
   0 -18   0 6.47240 2.48397   8  3196.1
   0 -18   0 -0.3882 3.10046   5  1682.7
   0 -18   0 7.81152 2.03739   3   973.2
   0  18   0 5.71448 3.84131   2   429.0
   0  18   0 5.08076 2.61996   6  1968.0
   1 -18   0 44.0968 3.74377   8  3207.9
   1 -18   0 40.2490 4.77078   5  1691.3
  -1 -18   0 42.3715 3.51834   8  3182.4
  -1 -18   0 53.0524 3.33943   3   990.1
   1 -18   0 42.5318 3.21978   3   957.7
  -1 -18   0 44.6677 5.11464   5  1675.0
  -1  18   0 46.7827 3.87298   6  1981.3
  -1  18   0 49.0959 5.40336   2   439.8
   1  18   0 45.6920 3.98139   6  1955.9
  -2 -18   0 11.6714 3.88521   5  1668.1
   2 -18   0 1.24081 3.23151   5  1700.8
   2 -18   0 7.39496 2.21488   3   944.6
  -2 -18   0 9.68344 2.06500   3  1009.1
  -2 -18   0 1.94419 2.22964   8  3168.6
   2 -18   0 3.63418 2.44818   8  3219.8
   2  18   0 2.70107 2.49867   6  1944.9
  -2  18   0 -2.3538 3.50153   2   450.7
  -2  18   0 8.69549 2.73767   6  1995.6
  -3 -18   0 81.5276 3.83455   3  1030.0
   3 -18   0 71.4854 5.58016   5  1711.1
  -3 -18   0 69.3182 4.19192   8  3152.9
   3 -18   0 70.5506 4.70656   8  3230.3
   3 -18   0 82.2507 4.39399   3   932.7
  -3 -18   0 81.4822 6.37215   5  1661.8
  -3  18   0 70.2989 6.36409   2   462.0
  -3  18   0 70.1959 4.60424   6  2011.0
   3  18   0 69.3691 4.83501   6  1934.8
  -4 -18   0 3.48385 3.67323   5  1656.4
   4 -18   0 1.00359 2.07274   3   922.4
   4 -18   0 0.07554 2.47338   8  3240.4
  -4 -18   0 0.40141 1.63353   3  1052.4
   4 -18   0 0.94409 3.13838   5  1722.8
  -4 -18   0 1.84040 2.18284   8  3137.8
  -4  18   0 -4.7781 3.50689   2   473.3
   4  18   0 -1.4712 2.40189   6  1926.0
  -4  18   0 -0.2011 2.37323   6  2027.4
  -5 -18   0 -0.3085 1.59228   3  1076.5
   5 -18   0 -0.1213 3.03122   5  1735.2
  -5 -18   0 -1.0713 2.12886   8  3121.6
   5 -18   0 5.29110 2.77736   8  3249.7
   5 -18   0 -1.2864 2.08280   3   913.4
  -5 -18   0 -3.5839 3.25268   5  1651.7
  -5  18   0 -1.9776 3.78136   2   484.7
   5  18   0 0.08736 2.40793   6  1918.1
  -5  18   0 -0.4203 2.41667   6  2044.7
  -6 -18   0 3.42628 2.40916   8  3105.1
  -6 -18   0 0.02078 3.63984   5  1647.7
   6 -18   0 2.57166 3.23538   5  1748.8
   6 -18   0 2.99736 2.29327   3   905.7
   6 -18   0 -1.4489 2.59712   8  3258.4
  -6 -18   0 0.95905 1.80315   3  1101.6
   6  18   0 2.37155 2.68511   6  1911.1
  -6  18   0 -3.3000 3.81652   2   496.2
  -6  18   0 1.75071 2.58759   6  2062.8
   7 -18   0 29.2237 3.41993   3   899.1
  -7 -18   0 24.7347 3.09953   8  3088.0
   7 -18   0 28.1439 4.23886   5  1763.3
  -7 -18   0 25.0402 4.94828   5  1644.3
   7 -18   0 28.6782 2.65163   4  1552.7
   7 -18   0 25.7823 3.82840   8  3266.3
   7  18   0 33.9521 3.99260   6  1905.1
  -7  18   0 19.3135 5.01507   2   507.7
  -7  18   0 29.3623 3.47840   6  2081.3
  -8 -18   0 16.0544 4.53624   5  1641.5
   8 -18   0 14.0979 3.54977   8  3274.4
  -8 -18   0 14.0660 2.84273   8  3073.2
   8 -18   0 17.5159 3.07339   3   893.8
   8 -18   0 12.4058 3.72134   5  1778.6
   8 -18   0 20.1651 2.53632   4  1540.8
   8  18   0 12.6204 3.29083   6  1899.8
  -8  18   0 13.6124 3.03501   6  2100.4
  -8  18   0 18.3514 5.06655   2   519.2
   9 -18   0 8.22409 2.89748   3   888.8
  -9 -18   0 4.86107 2.70219   8  3058.5
   9 -18   0 5.91996 2.20579   4  1531.4
  -9 -18   0 5.54754 4.24652   5  1639.2
   9 -18   0 4.08050 3.20420   8  3281.9
  -9  18   0 6.31603 2.75241   6  2119.6
  -9  18   0 -2.0467 4.22073   2   530.5
   9  18   0 5.51640 3.12539   6  1895.1
 -10 -18   0 -0.6280 2.53892   8  3044.9
  10 -18   0 3.59252 2.77262   3   884.8
 -10 -18   0 0.17496 4.06002   5  1637.4
  10 -18   0 2.50687 2.14556   4  1523.7
  10 -18   0 2.70816 3.30092   8  3289.1
  10  18   0 -0.2284 2.91534   6  1891.2
 -10  18   0 -0.9200 4.37971   2   541.6
  11 -18   0 -2.4807 2.59683   3   881.6
 -11 -18   0 -0.7313 2.72041   8  3032.5
 -11 -18   0 -3.1909 4.07217   5  1636.3
  11 -18   0 2.64165 2.26937   4  1517.3
  11 -18   0 -2.4145 3.22942   8  3295.9
 -11  18   0 -4.3559 4.62485   2   552.9
  11  18   0 -1.1049 3.03908   6  1888.0
  12 -18   0 7.84802 2.68670   4  1512.3
 -12 -18   0 2.35293 4.49348   5  1635.5
  12 -18   0 6.42963 3.65833   8  3302.6
  12 -18   0 4.94480 3.18694   3   879.0
 -12 -18   0 3.40328 2.92560   8  3021.4
 -12  18   0 2.23586 5.17885   2   563.7
  12  18   0 0.40580 3.10356   6  1885.3
 -13 -18   0 5.07229 3.29826   8  3011.7
  13 -18   0 10.2438 2.97195   4  1508.3
 -13 -18   0 3.73541 4.71235   5  1635.2
  13 -18   0 11.3923 4.19230   8  3309.1
  13 -18   0 7.80472 3.33549   3   877.1
 -13  18   0 1.80296 5.41866   2   574.3
  13  18   0 8.79848 3.76573   6  1883.2
 -14 -18   0 6.57763 5.06840   5  1635.2
  14 -18   0 9.01843 3.11374   4  1505.3
 -14 -18   0 9.59278 3.47987   8  3003.2
  14 -18   0 5.08644 4.11174   8  3315.4
  14 -18   0 7.57081 3.46189   3   875.6
  14  18   0 7.08185 3.79431   6  1881.5
 -14  18   0 3.72977 5.66966   2   584.8
   0 -19   0 -1.5464 2.24627   8  3202.4
   0 -19   0 0.76375 1.96175   3   978.4
   0 -19   0 -0.2520 3.36801   5  1686.5
   0  19   0 -1.7452 2.44910   6  1972.3
   0  19   0 -3.8887 3.40470   2   432.5
   1 -19   0 -0.0534 1.96610   3   963.7
  -1 -19   0 0.29708 3.49117   5  1679.1
  -1 -19   0 -0.0987 2.27198   8  3190.2
  -1 -19   0 0.53773 1.88209   3   994.8
   1 -19   0 -0.2913 2.32493   8  3213.8
   1 -19   0 0.94131 3.45072   5  1694.8
   1  19   0 -1.1139 3.47275   2   422.7
  -1  19   0 -1.0516 3.64049   2   442.7
   1  19   0 0.29248 2.54672   6  1960.7
  -1  19   0 1.46918 2.63215   6  1985.0
   2 -19   0 9.70877 2.39782   3   950.7
   2 -19   0 9.84203 2.85113   8  3224.3
  -2 -19   0 7.78172 2.13210   3  1012.8
  -2 -19   0 4.20539 3.80294   5  1672.4
  -2 -19   0 4.07129 2.38593   8  3177.1
   2 -19   0 5.81669 3.60945   5  1703.9
   2  19   0 7.35260 2.90919   6  1950.1
  -2  19   0 7.24954 4.26788   2   453.1
  -2  19   0 8.13746 2.82357   6  1998.7
   3 -19   0 -0.3933 3.45076   5  1713.9
   3 -19   0 -5.5190 2.23907   8  3234.4
  -3 -19   0 3.50228 3.78508   5  1666.4
  -3 -19   0 4.26569 1.97479   3  1032.8
   3 -19   0 0.11796 2.07327   3   939.2
  -3 -19   0 -0.3456 2.25921   8  3163.4
  -3  19   0 3.25170 2.75739   6  2013.4
   3  19   0 0.88939 2.51165   6  1940.5
  -3  19   0 -2.4430 3.84283   2   463.7
   4 -19   0 0.72797 2.21459   3   929.0
   4 -19   0 2.47283 3.47303   5  1724.8
  -4 -19   0 -2.8581 3.53383   5  1661.2
  -4 -19   0 0.63291 1.76052   3  1054.4
  -4 -19   0 1.04342 2.31953   8  3148.9
   4 -19   0 6.21101 2.85195   8  3243.7
  -4  19   0 3.30237 4.06822   2   474.5
   4  19   0 2.20574 2.68828   6  1931.8
  -4  19   0 -2.9473 2.49605   6  2029.0
  -5 -19   0 22.4770 4.83157   5  1656.5
   5 -19   0 25.6640 3.63819   8  3252.4
   5 -19   0 23.5199 4.21378   5  1736.7
   5 -19   0 22.7070 3.14178   3   920.0
  -5 -19   0 16.0535 2.89045   8  3133.9
  -5  19   0 15.9373 4.84887   2   485.4
  -5  19   0 24.3669 3.34329   6  2045.4
   5  19   0 27.5357 3.72909   6  1924.0
   6 -19   0 1.94446 3.41233   5  1749.5
   6 -19   0 4.59098 2.56562   3   912.4
  -6 -19   0 -0.0829 3.80030   5  1652.7
   6 -19   0 4.32372 2.96591   8  3260.8
  -6 -19   0 -2.9994 2.17429   8  3118.7
  -6  19   0 6.26620 2.83463   6  2062.7
  -6  19   0 -4.3458 3.77217   2   496.5
   6  19   0 0.33294 2.68567   6  1917.2
  -7 -19   0 14.4059 4.71280   5  1649.3
   7 -19   0 11.9156 3.41322   8  3268.6
   7 -19   0 20.7473 4.20000   5  1763.4
   7 -19   0 17.6107 3.10585   3   905.8
  -7 -19   0 21.1810 3.06064   8  3103.5
  -7  19   0 17.2058 3.20414   6  2080.7
  -7  19   0 11.3513 4.68348   2   507.4
   7  19   0 26.4751 3.82204   6  1911.2
  -8 -19   0 24.8970 5.23680   5  1646.6
   8 -19   0 23.8966 4.03070   8  3276.2
  -8 -19   0 26.7689 3.27328   8  3088.6
   8 -19   0 30.0217 3.72088   3   900.2
   8 -19   0 23.7148 4.32665   5  1778.1
  -8  19   0 30.1327 5.76488   2   518.4
  -8  19   0 25.9821 3.53315   6  2098.8
   8  19   0 27.4193 4.00365   6  1906.0
   9 -19   0 15.4728 3.70871   8  3283.5
   9 -19   0 17.4529 3.38858   3   895.4
   9 -19   0 11.4479 2.51999   4  1542.1
  -9 -19   0 5.45040 4.57552   5  1644.2
  -9 -19   0 15.6593 3.00775   8  3074.3
  -9  19   0 14.5134 5.06002   2   529.4
   9  19   0 16.4720 3.67656   6  1901.3
  10 -19   0 25.6123 3.03470   4  1534.1
  10 -19   0 27.5382 3.91160   3   891.4
  10 -19   0 27.0613 4.29477   8  3290.2
 -10 -19   0 24.1315 5.48351   5  1642.4
 -10 -19   0 26.9805 3.48561   8  3061.2
  10  19   0 29.5311 4.35194   6  1897.3
 -10  19   0 28.2975 5.83507   2   540.3
  11 -19   0 5.98224 3.24696   3   888.0
 -11 -19   0 12.1653 3.16711   8  3048.9
  11 -19   0 18.5527 4.23494   8  3297.1
 -11 -19   0 21.8308 5.42775   5  1641.1
  11 -19   0 15.2446 2.87777   4  1527.2
  11  19   0 14.5412 3.88170   6  1894.2
 -11  19   0 8.24733 5.41908   2   551.2
  12 -19   0 21.6871 3.26555   4  1521.8
  12 -19   0 16.4824 4.21371   8  3303.6
 -12 -19   0 18.9425 3.64904   8  3037.8
 -12 -19   0 19.8468 5.41787   5  1640.2
  12 -19   0 27.0716 4.03980   3   885.3
  12  19   0 18.4377 4.14357   6  1891.4
 -12  19   0 20.7130 6.18459   2   561.7
  13 -19   0 -2.7575 3.57671   8  3309.9
  13 -19   0 -0.2780 2.62245   4  1517.4
  13 -19   0 -2.5691 3.15429   3   883.2
 -13 -19   0 -2.6001 3.03300   8  3028.0
 -13 -19   0 -1.7907 4.69845   5  1640.0
  13  19   0 0.42390 3.57429   6  1889.2
 -13  19   0 4.25082 5.84004   2   572.1
   0 -20   0 62.5163 4.30828   8  3208.4
   0 -20   0 64.6647 4.03402   3   983.7
   0 -20   0 52.7187 5.71897   5  1690.3
   0  20   0 64.4795 6.39789   2   436.0
   0  20   0 62.2911 4.79197   6  1976.7
  -1 -20   0 0.42807 2.00441   3   999.6
   1 -20   0 3.15768 2.55323   8  3219.3
   1 -20   0 3.17988 2.16221   3   969.5
  -1 -20   0 -4.1259 3.40607   5  1683.2
  -1 -20   0 2.72813 2.48602   8  3197.6
   1 -20   0 7.79688 3.97291   5  1698.4
  -1  20   0 1.70784 2.75891   6  1988.8
  -1  20   0 5.78376 4.20713   2   445.7
   1  20   0 0.56731 3.92776   2   426.8
   1  20   0 -0.5173 2.59061   6  1965.4
  -2 -20   0 -1.7627 1.87815   3  1017.0
   2 -20   0 0.58055 2.18932   3   956.8
   2 -20   0 -0.4320 3.59476   5  1707.1
  -2 -20   0 4.80903 4.03513   5  1676.8
  -2 -20   0 0.54436 2.36842   8  3185.6
   2 -20   0 0.96820 2.60151   8  3229.2
  -2  20   0 0.17328 2.71986   6  2001.9
   2  20   0 0.36810 2.73421   6  1955.2
  -2  20   0 0.80353 4.02618   2   455.6
   3 -20   0 96.0582 5.54880   8  3238.3
  -3 -20   0 94.7281 5.01204   8  3172.5
  -3 -20   0 99.5875 7.36118   5  1670.9
   3 -20   0 81.9242 6.74079   5  1716.5
  -3 -20   0 93.2321 4.61735   3  1036.3
   3 -20   0 108.987 5.29500   3   945.4
  -3  20   0 101.821 7.75895   2   465.9
   3  20   0 88.2498 5.63412   6  1945.9
  -3  20   0 92.7629 5.54569   6  2015.9
  -4 -20   0 -1.7402 3.89240   5  1665.9
   4 -20   0 0.62171 2.77539   8  3247.3
  -4 -20   0 2.99218 2.46191   8  3159.7
   4 -20   0 -1.3539 3.48396   5  1727.1
   4 -20   0 1.78331 2.35217   3   935.5
  -4  20   0 -1.8120 4.21677   2   476.1
  -4  20   0 3.32015 2.81230   6  2030.9
   4  20   0 6.19099 3.01552   6  1937.5
   5 -20   0 1.58602 2.86256   8  3255.7
  -5 -20   0 0.96186 4.04402   5  1661.4
   5 -20   0 2.38170 2.47485   3   926.8
  -5 -20   0 1.07186 2.40777   8  3146.0
   5 -20   0 -1.4092 3.43710   5  1738.5
  -5  20   0 5.19853 4.49017   2   486.5
   5  20   0 -2.3276 2.61338   6  1930.0
  -5  20   0 -2.2283 2.68245   6  2046.7
   6 -20   0 25.6650 3.89739   8  3263.5
  -6 -20   0 33.6940 5.64892   5  1657.6
   6 -20   0 21.1632 4.38954   5  1750.8
  -6 -20   0 18.6421 2.97386   8  3131.8
   6 -20   0 28.3935 3.54364   3   919.1
  -6  20   0 23.3324 3.58728   6  2063.4
   6  20   0 22.9640 3.83251   6  1923.3
  -6  20   0 32.3096 5.69062   2   497.2
  -7 -20   0 6.80770 4.71140   5  1654.3
   7 -20   0 0.59689 2.56942   3   912.4
  -7 -20   0 -1.7271 2.45751   8  3117.8
   7 -20   0 0.59299 3.55098   5  1763.9
   7 -20   0 -0.6438 3.02369   8  3271.1
   7  20   0 -0.8363 2.80444   6  1917.3
  -7  20   0 1.72785 4.56655   2   507.5
  -7  20   0 0.32343 2.79342   6  2080.4
   8 -20   0 -3.1870 2.40398   3   906.7
  -8 -20   0 2.50981 4.46091   5  1651.5
   8 -20   0 -2.3372 3.42809   5  1777.9
  -8 -20   0 -1.3442 2.46223   8  3103.8
   8 -20   0 5.62586 3.40939   8  3278.4
   8  20   0 -5.2541 2.75856   6  1912.1
  -8  20   0 0.16680 4.75792   2   518.1
  -9 -20   0 1.54341 4.58927   5  1649.2
   9 -20   0 -4.6403 3.02991   8  3285.3
   9 -20   0 1.86141 2.89876   3   901.9
  -9 -20   0 2.37764 2.66170   8  3090.2
   9  20   0 2.80602 3.14299   6  1907.5
  -9  20   0 1.16741 4.60426   2   528.8
 -10 -20   0 3.52059 2.91513   8  3077.4
  10 -20   0 -0.1722 3.38828   8  3292.1
  10 -20   0 2.03670 2.97987   3   897.8
 -10 -20   0 6.09316 4.94137   5  1647.5
 -10  20   0 8.37884 5.38646   2   539.2
  10  20   0 1.33440 3.23074   6  1903.6
  11 -20   0 6.44480 3.33354   3   894.3
 -11 -20   0 5.00662 3.09408   8  3065.4
 -11 -20   0 5.74786 5.22105   5  1646.2
  11 -20   0 1.57347 3.65082   8  3298.6
 -11  20   0 -2.4718 5.27257   2   549.9
  11  20   0 3.03087 3.51118   6  1900.2
  12 -20   0 15.3316 3.81977   3   891.4
 -12 -20   0 14.9844 5.78811   5  1645.3
  12 -20   0 20.0737 4.55129   8  3304.9
 -12 -20   0 11.7773 3.49478   8  3054.3
 -12  20   0 24.3849 6.55210   2   560.2
  12  20   0 16.8430 4.35397   6  1897.5
   0 -21   0 0.71898 2.48175   8  3215.4
   0 -21   0 -1.5810 2.11350   3   989.1
   0 -21   0 3.72850 4.00447   5  1694.3
   0  21   0 5.48367 4.35743   2   439.6
   0  21   0 1.60065 2.90351   6  1981.0
  -1 -21   0 3.00600 2.20725   3  1004.5
   1 -21   0 -1.0174 3.84467   5  1702.0
   1 -21   0 0.72369 2.17315   3   975.2
  -1 -21   0 -1.9348 2.44802   8  3205.1
   1 -21   0 2.16300 2.71677   8  3225.1
  -1 -21   0 5.33453 4.21979   5  1687.4
   1  21   0 -0.6626 4.05750   2   430.8
  -1  21   0 -2.4155 3.98090   2   448.8
   1  21   0 0.17627 2.84677   6  1970.2
  -1  21   0 -0.4898 2.82234   6  1992.7
  -2 -21   0 3.25934 4.12746   5  1681.2
   2 -21   0 4.54435 2.78946   8  3234.3
   2 -21   0 3.65026 3.95908   5  1710.4
  -2 -21   0 -2.2205 2.40327   8  3194.1
  -2 -21   0 5.21788 2.29047   3  1021.3
   2 -21   0 5.21566 2.47270   3   962.9
  -2  21   0 -4.8664 4.05154   2   458.3
   2  21   0 7.22803 3.12839   6  1960.3
  -2  21   0 3.60900 3.02103   6  2005.3
   2  21   0 -1.3245 4.11193   2   422.2
  -3 -21   0 -1.7645 2.33323   8  3182.5
   3 -21   0 3.50738 3.96547   5  1719.6
  -3 -21   0 0.32409 4.07009   5  1675.6
   3 -21   0 0.22182 2.28850   3   951.8
   3 -21   0 -4.3538 2.57695   8  3243.0
   3  21   0 1.64336 2.98112   6  1951.3
  -3  21   0 -3.6506 4.11206   2   467.9
  -3  21   0 -1.2392 2.83728   6  2018.8
   4 -21   0 14.9112 3.02708   3   942.0
   4 -21   0 3.37706 2.87475   8  3251.3
  -4 -21   0 8.39278 2.66223   8  3170.3
   4 -21   0 4.15109 4.03906   5  1729.6
  -4 -21   0 15.9279 4.94513   5  1670.6
   4  21   0 7.11483 3.18899   6  1943.1
  -4  21   0 6.70411 3.09584   6  2033.2
  -4  21   0 6.81946 4.83282   2   477.8
   5 -21   0 6.12622 2.79848   3   933.3
   5 -21   0 2.40102 2.98686   8  3259.2
  -5 -21   0 1.45611 4.27777   5  1666.2
  -5 -21   0 4.48537 2.63411   8  3157.8
   5 -21   0 5.99647 4.01423   5  1740.5
  -5  21   0 6.12388 3.13421   6  2048.4
   5  21   0 5.20163 3.24751   6  1935.7
  -5  21   0 5.47966 4.68015   2   487.8
   6 -21   0 7.54245 2.88949   3   925.7
  -6 -21   0 1.49594 2.55526   8  3144.9
  -6 -21   0 4.15698 4.53249   5  1662.4
   6 -21   0 -1.2951 3.67553   5  1752.2
   6 -21   0 3.33385 3.03695   8  3266.7
   6  21   0 0.45122 3.08407   6  1929.1
  -6  21   0 1.50803 4.68528   2   497.9
  -6  21   0 -0.9430 2.86288   6  2064.2
   7 -21   0 5.86010 2.98418   3   919.0
   7 -21   0 4.09601 3.27402   8  3273.9
   7 -21   0 -1.6643 3.63297   5  1764.8
  -7 -21   0 0.43219 4.47120   5  1659.2
  -7 -21   0 2.38927 2.55684   8  3131.8
   7  21   0 1.92851 3.19511   6  1923.3
  -7  21   0 9.64276 5.27394   2   508.0
   8 -21   0 0.95384 3.30686   8  3280.8
  -8 -21   0 4.37635 2.76353   8  3118.7
   8 -21   0 0.12779 3.87141   5  1778.2
   8 -21   0 -0.8842 2.73905   3   913.3
  -8 -21   0 3.14554 4.61117   5  1656.4
   8  21   0 3.76421 3.31969   6  1918.1
  -8  21   0 1.30311 4.93704   2   518.2
   9 -21   0 -1.4072 2.83545   3   908.3
   9 -21   0 -1.4574 3.35296   8  3287.5
  -9 -21   0 0.04415 2.70996   8  3105.9
  -9 -21   0 1.08761 4.86388   5  1654.2
   9  21   0 1.33324 3.27040   6  1913.5
  -9  21   0 4.10711 5.19461   2   528.5
 -10 -21   0 6.83654 2.99412   8  3093.5
  10 -21   0 0.89125 3.18101   3   904.1
  10 -21   0 7.77528 3.82063   8  3294.1
 -10 -21   0 5.46103 5.08246   5  1652.4
  10  21   0 -4.6737 3.06279   6  1909.6
 -10  21   0 2.06021 5.16871   2   538.6
  11 -21   0 30.9409 4.44082   3   900.6
 -11 -21   0 35.4711 6.75240   5  1650.9
 -11 -21   0 30.2119 3.96167   8  3081.7
  11 -21   0 39.4240 5.23982   8  3300.2
  11  21   0 33.4726 4.95650   6  1906.4
 -11  21   0 35.5135 6.89747   2   549.0
   0 -22   0 22.1999 5.33167   5  1698.3
   0 -22   0 30.4019 3.65580   8  3222.0
   0 -22   0 33.8689 3.43147   3   994.7
   0  22   0 33.4306 5.85093   2   443.2
   0  22   0 30.7482 4.15550   6  1985.6
  -1 -22   0 1.15813 2.61925   8  3212.6
   1 -22   0 3.58186 2.48351   3   981.1
   1 -22   0 -0.5840 2.68748   8  3231.1
   1 -22   0 -1.0754 4.08308   5  1705.7
  -1 -22   0 3.68097 4.42299   5  1691.6
  -1 -22   0 1.79456 2.48176   3  1009.5
  -1  22   0 -0.0806 3.03084   6  1996.8
   1  22   0 0.29071 3.11337   6  1975.0
   1  22   0 -4.1353 4.16942   2   434.8
  -1  22   0 2.45374 4.62386   2   452.0
   2 -22   0 29.6059 5.43042   5  1713.7
   2 -22   0 43.7015 4.26373   8  3239.5
   2 -22   0 42.5535 3.85399   3   969.0
  -2 -22   0 39.6955 3.75450   8  3202.5
  -2 -22   0 33.8082 5.61954   5  1685.2
  -2  22   0 35.7191 4.19488   6  2009.1
  -2  22   0 48.7112 6.45848   2   461.1
   2  22   0 24.5330 5.53200   2   426.5
   2  22   0 31.1267 4.27017   6  1965.4
   3 -22   0 2.45849 4.16212   5  1722.7
   3 -22   0 2.65339 2.59594   3   958.1
  -3 -22   0 1.26034 2.63122   8  3192.1
  -3 -22   0 0.44470 4.42539   5  1680.1
   3 -22   0 0.07381 2.83467   8  3247.8
  -3  22   0 1.33307 3.09162   6  2021.9
   3  22   0 4.86837 3.24440   6  1956.7
  -3  22   0 -1.2460 4.55598   2   470.3
   4 -22   0 43.9541 4.12518   3   948.5
  -4 -22   0 41.8601 6.33511   5  1675.1
   4 -22   0 41.0007 5.81300   5  1732.3
  -4 -22   0 44.7816 3.84267   8  3180.9
   4 -22   0 35.6960 4.31246   8  3255.7
  -4  22   0 49.6963 4.54454   6  2035.7
  -4  22   0 33.2930 6.07474   2   479.8
   4  22   0 35.0335 4.46746   6  1948.9
   5 -22   0 2.85706 3.20643   8  3263.0
   5 -22   0 1.76637 4.10543   5  1742.8
  -5 -22   0 -2.1641 2.42586   8  3169.5
  -5 -22   0 6.20900 5.00621   5  1671.0
   5 -22   0 1.44016 2.73280   3   939.9
  -5  22   0 5.58632 4.94786   2   489.3
  -5  22   0 8.56178 3.43779   6  2050.3
   5  22   0 -2.0566 3.02206   6  1941.4
   6 -22   0 -2.4491 2.99924   8  3270.1
   6 -22   0 0.98992 2.81304   3   932.3
   6 -22   0 0.83878 4.03426   5  1754.0
  -6 -22   0 -1.2448 2.57981   8  3157.6
  -6 -22   0 -0.9878 4.67192   5  1667.2
  -6  22   0 -2.8729 4.64028   2   499.0
   6  22   0 1.95744 3.31891   6  1935.0
   7 -22   0 3.07515 3.45408   8  3277.0
   7 -22   0 6.24405 4.33566   5  1766.2
   7 -22   0 2.77571 2.94287   3   925.7
  -7 -22   0 4.90296 5.05332   5  1664.0
  -7 -22   0 11.5624 2.96764   8  3145.4
  -7  22   0 14.6437 5.59361   2   508.7
   7  22   0 6.54871 3.61209   6  1929.2
   8 -22   0 24.8755 4.41983   8  3283.5
   8 -22   0 25.5299 3.89607   3   919.8
  -8 -22   0 21.1634 3.40284   8  3133.4
  -8 -22   0 14.5881 5.51060   5  1661.3
   8  22   0 27.2713 4.48562   6  1924.1
  -8  22   0 19.1427 5.88999   2   518.4
  -9 -22   0 3.49067 5.20186   5  1659.1
  -9 -22   0 -1.5026 2.70815   8  3121.4
   9 -22   0 -0.6628 3.57038   8  3290.1
   9 -22   0 5.18854 3.28083   3   914.8
  -9  22   0 2.57656 5.39222   2   528.5
   9  22   0 1.57436 3.48041   6  1919.5
   0 -23   0 0.20544 4.37026   5  1702.3
   0 -23   0 4.84254 3.00641   8  3229.1
   0  23   0 -1.4397 4.61122   2   446.8
   0  23   0 -0.8263 3.20500   6  1990.0
  -1 -23   0 2.72778 2.81964   8  3220.4
  -1 -23   0 2.94381 4.72024   5  1695.8
   1 -23   0 -4.0961 2.70649   8  3237.3
   1 -23   0 -4.1669 2.32814   3   987.0
   1 -23   0 9.88814 4.86779   5  1709.5
   1  23   0 -0.6818 3.13350   6  1979.8
   1  23   0 -2.8961 4.44668   2   438.7
  -1  23   0 4.82705 3.33951   6  2000.9
  -1  23   0 1.17113 4.70065   2   455.2
  -2 -23   0 -1.9612 4.59468   5  1689.9
   2 -23   0 -4.4485 2.41434   3   975.1
   2 -23   0 -3.8123 2.81972   8  3245.3
  -2 -23   0 5.16658 2.81593   8  3211.2
   2 -23   0 3.12930 4.66004   5  1717.3
  -2  23   0 -1.1348 4.77901   2   463.9
   2  23   0 -2.8791 4.53172   2   430.9
  -2  23   0 -3.1490 3.05336   6  2012.7
   2  23   0 -2.1187 3.11356   6  1970.5
  -3 -23   0 13.2627 5.26821   5  1684.6
   3 -23   0 11.4741 3.10885   3   964.4
   3 -23   0 14.8142 4.93740   5  1725.9
  -3 -23   0 4.66166 2.85552   8  3201.7
   3 -23   0 7.97164 3.18569   8  3252.8
   3  23   0 7.16874 5.00543   2   423.4
  -3  23   0  9.9999 3.63217   6  2025.2
   3  23   0 13.5498 3.78315   6  1962.0
  -3  23   0 7.86406 5.26210   2   472.8
   4 -23   0 -2.1997 4.14749   5  1735.2
   4 -23   0 1.94363 3.22171   8  3260.1
  -4 -23   0 0.07422 2.69397   8  3191.6
   4 -23   0 -0.5630 2.71219   3   954.9
  -4 -23   0 -0.8940 4.69396   5  1679.9
  -4  23   0 3.46439 4.99835   2   481.8
  -4  23   0 -4.2334 3.14546   6  2038.5
   4  23   0 -0.7512 3.21915   6  1954.2
   5 -23   0 0.99823 2.92235   3   946.4
  -5 -23   0 -2.1357 4.67323   5  1675.7
  -5 -23   0 4.09403 2.82646   8  3181.2
   5 -23   0 -0.2667 4.26609   5  1745.2
   5 -23   0 5.41420 3.45348   8  3267.1
  -5  23   0 -4.9307 4.66279   2   491.0
   5  23   0 -3.3469 3.21218   6  1947.1
   6 -23   0 3.49093 3.36731   8  3273.8
  -6 -23   0 0.17344 2.69811   8  3170.4
   6 -23   0 3.84540 3.08309   3   938.8
   6 -23   0 5.58770 4.67582   5  1756.1
  -6 -23   0 10.5746 5.56042   5  1672.0
  -6  23   0 11.8085 5.61929   2   500.4
   6  23   0 3.60868 3.57122   6  1940.7
  -7 -23   0 0.93101 5.09787   5  1668.9
  -7 -23   0 1.89497 2.85120   8  3159.3
   7 -23   0 -1.8298 2.97946   3   932.2
   7 -23   0 -0.4830 4.62129   5  1767.8
   7 -23   0 1.50842 3.40673   8  3280.4
   7  23   0 0.60936 3.60322   6  1935.0
  -7  23   0 -1.4592 5.12921   2   509.8
   0 -24   0 56.6604 4.68987   8  3235.9
   0 -24   0 45.2133 6.72260   5  1706.2
   0  24   0 55.7455 7.12521   2   450.5
   0  24   0 52.9443 5.33197   6  1994.6
  -1 -24   0 -0.8554 2.80946   8  3228.3
   1 -24   0 1.21275 4.95832   5  1713.3
   1 -24   0 -0.1398 3.07070   8  3243.8
  -1 -24   0 1.69404 4.97718   5  1700.0
  -1  24   0 4.02480 5.15919   2   458.5
   1  24   0 3.45330 3.57497   6  1984.7
  -1  24   0 -0.9770 3.43590   6  2005.1
   1  24   0 -1.9421 4.94294   2   442.7
  -2 -24   0 -5.4431 4.56396   5  1694.3
   2 -24   0 2.76327 3.06908   3   981.2
  -2 -24   0 2.35745 2.86882   8  3220.0
   2 -24   0 1.97893 3.16996   8  3251.1
   2 -24   0 1.27743 4.87922   5  1720.9
   2  24   0 -2.4624 4.95399   2   435.2
  -2  24   0 2.43787 5.16447   2   466.9
  -2  24   0 3.69524 3.48795   6  2016.5
   2  24   0 -1.7475 3.31827   6  1975.6
  -3 -24   0 -3.4713 2.67076   8  3211.3
  -3 -24   0 4.18966 5.24336   5  1689.1
   3 -24   0 0.98984 2.81107   3   970.7
   3 -24   0 2.79548 3.33716   8  3258.1
   3 -24   0 0.81736 4.67601   5  1729.2
  -3  24   0 -1.5497 4.86387   2   475.4
   3  24   0 6.25468 3.77360   6  1967.3
   3  24   0 5.01606 5.37187   2   428.0
  -3  24   0 -2.8213 3.24414   6  2028.6
   4 -24   0 2.79823 3.38593   8  3264.9
   4 -24   0 6.75422 4.81521   5  1738.2
  -4 -24   0 -2.3066 4.92674   5  1684.5
   4 -24   0 1.66717 3.06341   3   961.3
  -4 -24   0 -0.9058 2.76151   8  3202.3
  -4  24   0 -0.3392 5.28550   2   484.1
   4  24   0 -4.5525 3.28473   6  1959.6
   5 -24   0 -1.5448 3.31506   8  3271.5
  -5 -24   0 -1.8824 2.73348   8  3192.9
   5 -24   0 -1.4244 4.57523   5  1747.9
   5 -24   0 -0.8722 3.00113   3   952.9
  -5 -24   0 -2.7890 4.99981   5  1680.4
  -5  24   0 -1.8508 5.07491   2   492.9
   5  24   0 -0.6852 3.57227   6  1952.7
 -21   0   1 -2.9418 3.21745   8  2807.6
  21   0  -1 5.52493 3.18844   4  1426.5
 -21   0   1 7.37443 4.78011   2   767.7
  21   0  -1 0.02996 2.90651   6  1795.4
  20   0  -1 -0.9870 2.52237   6  1790.3
 -20   0   1 0.71079 3.21204   8  2803.4
 -20   0   1 2.68659 4.37710   2   762.5
  20   0  -1 -0.5625 2.70339   4  1422.6
  19   0  -1 4.14705 3.37000   8  3399.6
 -19   0   1 -0.8765 3.89402   2   757.6
  19   0  -1 4.12384 2.73784   4  1418.8
 -19   0   1 2.50968 3.13556   8  2799.4
 -18   0   1 -0.6748 2.62223   8  2795.4
  18   0  -1 -1.3293 2.48033   4  1415.0
 -18   0   1 -2.6151 3.48118   2   752.8
  18   0  -1 -0.9052 2.64094   8  3395.6
  17   0  -1 2.37558 2.63502   8  3391.7
  17   0  -1 2.45430 2.37429   4  1411.3
 -17   0   1 7.10383 2.86787   8  2791.5
 -17   0   1 2.05191 3.58605   2   748.0
  16   0  -1 2.61223 2.21581   4  1407.7
 -16   0   1 -0.7599 2.20080   8  2787.7
  16   0  -1 -0.1990 1.58873   1   418.2
 -16   0   1 5.63538 3.52195   2   743.2
  16   0  -1 -0.9196 2.32121   8  3387.9
 -15   0   1 1.13765 3.04320   2   738.5
  15   0  -1 1.44822 2.04225   4  1404.2
 -15   0   1 0.58131 2.25713   8  2784.0
  15   0  -1 3.25174 2.39973   8  3384.1
  15   0  -1 2.84304 1.58841   1   412.2
  14   0  -1 -1.0726 1.69562   4  1400.8
 -14   0   1 -2.1498 2.68121   2   733.8
  14   0  -1 -0.9861 1.29482   1   406.6
  14   0  -1 0.91427 2.00843   8  3380.5
 -14   0   1 2.11290 2.10580   8  2780.4
 -13   0   1 270.384 9.92564   8  2776.9
  13   0  -1 293.935 10.1090   8  3377.0
  13   0  -1 282.196 8.89386   1   401.7
  13   0  -1 261.087 9.38465   4  1397.4
 -13   0   1 278.834 10.8258   2   729.4
  12   0  -1 -0.3563 1.42387   4  1394.3
 -12   0   1 2.61779 1.72559   8  2773.4
  12   0  -1 -0.9331 1.55710   8  3373.6
 -12   0   1 3.19631 2.49264   2   724.6
  12   0  -1 -0.9702 1.08076   1   396.0
  11   0  -1 4.88241 1.58161   4  1391.1
  11   0  -1 2.89023 1.15845   1   391.2
  11   0  -1 9.68562 1.90939   8  3370.5
 -11   0   1 3.84413 2.45012   2   720.0
 -11   0   1 7.75290 1.88791   8  2770.2
  10   0  -1 -0.1860 1.46639   8  3367.3
 -10   0   1 -0.0125 1.45132   8  2767.2
 -10   0   1 1.75806 2.19811   2   715.5
  10   0  -1 -0.7885 0.96526   1   386.8
  10   0  -1 3.52826 1.41068   4  1388.5
  -9   0   1 64.3036 3.31259   8  2764.3
  -9   0   1 60.4373 4.11360   2   711.1
   9   0  -1 65.8769 3.15564   4  1385.9
   9   0  -1 58.3432 2.62203   1   383.4
   9   0  -1 59.8674 3.33514   8  3364.5
   8   0  -1 0.58410 0.89987   1   379.6
  -8   0   1 2.01331 1.37830   8  2761.9
   8   0  -1 0.22283 1.17363   4  1383.9
   8   0  -1 3.09057 1.47215   8  3362.0
  -8   0   1 -0.4280 1.95998   2   706.4
   7   0  -1 876.035 24.6790   1   377.7
  -7   0   1 841.423 24.6832   1   291.8
   7   0  -1 875.182 25.0023   4  1382.2
  -7   0   1 907.522 25.8672   2   701.8
   7   0  -1 914.149 25.2958   8  3360.0
  -7   0   1 891.228 25.2253   8  2759.9
  -6   0   1 2.39226 1.57448   2   697.2
   6   0  -1 0.58513 0.96472   8  3358.6
   6   0  -1 0.01181 0.80111   4  1381.5
  -6   0   1 1.60013 1.00703   8  3312.0
  -6   0   1 1.05192 0.66069   1   302.7
  -6   0   1 2.14529 0.97677   8  2758.5
   6   0  -1 0.12513 0.64766   1   376.2
  -5   0   1 -1.9357 1.19749   2   692.6
  -5   0   1 0.53210 0.84797   8  2758.2
   5   0  -1 -0.5298 0.81610   8  3358.3
   5   0  -1 -1.2395 0.71634   4  1381.9
  -5   0   1 -0.3048 0.77789   8  3319.7
   5   0  -1 -0.0259 0.57375   1   377.2
  -5   0   1 -0.1059 0.54226   1   315.7
  -4   0   1 -0.0879 0.74367   8  2759.8
   4   0  -1 2.22787 1.40905   2   655.7
   4   0  -1 1.27430 0.56152   1   381.9
  -4   0   1 0.05812 0.50078   1   332.4
  -4   0   1 -0.2535 0.56923   4  1353.6
  -4   0   1 -0.2095 0.77892   8  3329.1
   4   0  -1 0.28400 0.68831   8  2728.9
   4   0  -1 0.48470 0.83442   8  3359.9
  -4   0   1 3.95570 1.38765   2   687.9
   4   0  -1 2.75425 0.72781   4  1384.7
  -3   0   1 487.186 13.6988   8  2764.9
   3   0  -1 513.544 14.0360   2   659.5
  -3   0   1 509.744 14.0496   2   683.2
   3   0  -1 483.737 13.7099   8  3364.9
   3   0  -1 488.005 13.6080   4  1391.4
   3   0  -1 464.818 13.6578   8  2741.9
  -3   0   1 470.110 13.5845   4  1368.1
   3   0  -1 489.085 13.4671   1   394.7
  -3   0   1 467.833 13.4569   1   356.7
  -3   0   1 468.548 13.7091   8  3341.9
   2   0  -1 -0.4459 0.32266   8  3378.4
  -2   0   1 -1.0996 0.32350   8  3362.9
   2   0  -1 -0.5729 0.30841   8  2762.9
  -2   0   1 -0.3537 0.22954   1   398.1
  -2   0   1 -0.2537 0.29349   4  1393.0
  -2   0   1 -1.9250 0.58049   2   678.0
   2   0  -1 -0.1234 0.30472   4  1409.0
   2   0  -1 -1.3406 0.48644   2   662.4
  -2   0   1 0.43577 0.35812   8  2778.4
   1   0  -1 160.026 4.49863   6  1845.6
  -1   0  -1 489.279 13.4738   5  1648.2
  -1   0  -1 489.952 13.5132   2   696.2
  -2   0  -1 -2.1478 0.49006   2   691.1
   2   0   1 -0.4255 0.34188   4  1289.4
  -2   0  -1 -1.4453 0.28931   1   219.6
  -2   0  -1 -0.7405 0.32858   8  2670.2
  -2   0  -1 -0.1840 0.33495   4  1272.7
   2   0   1 -1.3624 0.29520   1   241.6
   2   0   1 -0.3666 0.29378   8  2651.5
   2   0   1 -0.7090 0.38248   8  3270.5
  -3   0  -1 1503.40 42.2660   8  3266.2
   3   0   1 1593.61 42.2915   8  3292.4
   3   0   1 1599.86 42.3839   2   660.4
  -3   0  -1 1466.82 42.0755   1   234.7
  -3   0  -1 1532.52 42.1832   8  2692.1
   3   0   1 1453.75 42.1458   8  2665.8
  -3   0  -1 1618.66 42.4066   2   693.3
   3   0   1 1564.47 42.0987   1   268.3
   3   0   1 1546.12 42.1818   4  1310.5
  -3   0  -1 1470.93 42.1493   4  1286.4
   4   0   1 -0.0381 0.78490   8  3305.6
  -4   0  -1 0.49461 1.09756   2   696.5
  -4   0  -1 -0.7138 0.63901   8  2705.4
  -4   0  -1 -1.0299 0.59378   4  1291.9
   4   0   1 -0.6873 0.61208   1   286.1
   4   0   1 1.65495 0.72450   4  1323.6
  -4   0  -1 -1.9041 0.65249   8  3271.4
  -4   0  -1 0.15583 0.58331   1   240.9
   4   0   1 -0.0238 1.17978   2   655.3
   4   0   1 -1.1779 0.54673   8  2671.2
   5   0   1 13.6779 1.36868   8  3315.1
   5   0   1 11.5830 1.03095   1   299.8
   5   0   1 12.0652 1.61344   2   650.4
   5   0   1 11.2292 1.16276   4  1333.1
  -5   0  -1 12.6034 1.01141   1   242.7
  -5   0  -1 17.8786 1.42029   8  3273.2
  -5   0  -1 13.5166 1.63237   2   700.4
  -5   0  -1 15.3927 1.27050   8  2714.9
   6   0   1 0.31609 1.01966   8  3322.9
   6   0   1 0.14116 0.75532   1   311.1
   6   0   1 -0.0352 0.87096   4  1340.8
  -6   0  -1 0.79823 0.72388   1   242.1
  -6   0  -1 0.67604 0.90226   8  2722.7
  -6   0  -1 0.42359 1.35613   2   704.3
  -6   0  -1 2.16403 1.05497   8  3272.9
   7   0   1 280.277 8.28840   1   321.1
  -7   0  -1 264.114 8.66187   8  3271.7
  -7   0  -1 277.198 8.66222   8  2729.3
  -7   0  -1 277.280 9.20954   2   708.6
   7   0   1 275.451 8.55249   4  1347.4
   7   0   1 273.457 8.76799   8  3329.6
  -8   0  -1 1.20534 1.26957   8  2735.4
  -8   0  -1 3.45444 2.03684   2   712.8
   8   0   1 -1.2044 0.94451   1   330.0
   8   0   1 0.44597 1.34398   8  3335.6
   8   0   1 2.70882 1.24779   4  1353.4
  -9   0  -1 18.5389 2.04429   8  2741.1
   9   0   1 15.3111 1.56417   1   338.7
  -9   0  -1 21.9014 2.75782   2   717.3
   9   0   1 13.6033 1.83901   4  1359.0
   9   0   1 13.9925 2.02875   8  3341.2
  10   0   1 1.22086 1.42091   4  1364.2
  10   0   1 -0.1893 1.44277   8  3346.5
 -10   0  -1 -1.7340 1.29325   8  2746.3
  10   0   1 0.88003 1.11669   1   346.6
 -10   0  -1 -0.7651 2.00386   2   721.6
  11   0   1 140.244 5.18068   1   354.6
 -11   0  -1 145.876 5.84235   8  2751.4
  11   0   1 152.628 6.07848   8  3351.6
  11   0   1 139.320 5.58239   4  1369.2
 -11   0  -1 149.990 6.62185   2   726.2
  12   0   1 1.13070 1.59473   4  1374.1
  12   0   1 0.20881 1.22501   1   362.0
  12   0   1 -2.1773 1.50594   8  3356.6
 -12   0  -1 -0.6816 2.21338   2   730.4
 -12   0  -1 -1.7126 1.49830   8  2756.4
 -13   0  -1 13.1841 3.05089   2   735.5
 -13   0  -1 12.3283 2.38489   8  2761.2
  13   0   1 18.2863 2.37149   4  1378.9
  13   0   1 11.3214 2.34079   8  3361.4
  13   0   1 15.4773 1.87356   1   370.0
  14   0   1 0.71481 2.09796   8  3366.2
 -14   0  -1 0.03418 2.58107   2   739.6
  14   0   1 0.92466 1.44081   1   376.9
 -14   0  -1 -0.6570 1.97042   8  2766.0
  14   0   1 0.32545 1.70242   4  1383.5
  15   0   1 14.0630 2.59678   4  1388.2
 -15   0  -1 16.4706 2.90651   8  2770.7
  15   0   1 10.1111 2.68578   8  3370.9
 -15   0  -1 14.2798 3.51373   2   744.3
  15   0   1 14.0629 2.01204   1   384.4
  16   0   1 1.95217 2.46029   8  3375.6
  16   0   1 -0.5446 2.09038   4  1392.7
 -16   0  -1 3.94918 3.36677   2   748.9
 -16   0  -1 1.05196 2.38868   8  2775.4
  16   0   1 2.38340 1.70256   1   391.8
 -17   0  -1 3.06283 2.71261   8  2780.1
 -17   0  -1 0.35364 2.29191   5  1559.7
  17   0   1 -3.6506 2.12529   4  1397.2
 -17   0  -1 -2.1029 3.13306   2   753.6
  17   0   1 -2.1969 2.44762   8  3380.2
  17   0   1 -0.3578 1.74395   1   399.3
  18   0   1 -1.0305 2.76307   8  3384.9
 -18   0  -1 0.32565 2.60874   8  2784.7
 -18   0  -1 -2.3604 3.39034   2   758.4
  18   0   1 3.16848 2.01840   1   406.9
  18   0   1 -1.9874 2.30006   4  1401.7
  19   0   1 3.63338 2.85126   4  1406.2
 -19   0  -1 -0.6133 2.91947   8  2789.3
 -19   0  -1 -3.2905 3.65022   2   763.3
 -20   0  -1 -0.5672 4.02880   2   768.3
  20   0   1 -0.0472 2.79144   4  1410.7
 -20   0  -1 -1.7800 3.07827   8  2794.0
 -21   0  -1 5.25970 3.71335   8  2798.7
  21   0   1 7.91097 3.47905   4  1415.2
 -21   0  -1 17.9245 5.35667   2   773.4
 -21  -1   1 -0.4210 3.46679   8  2813.4
  21  -1  -1 9.27111 3.38760   4  1428.9
  21  -1  -1 -0.8691 2.70748   6  1790.6
 -21  -1   1 8.98531 4.85868   2   776.7
  21   1  -1 0.84670 3.03140   4  1424.4
  21   1  -1 4.79325 3.20423   6  1800.3
 -21   1   1 6.27470 3.78735   8  2802.1
 -21   1   1 3.35818 4.70615   2   758.6
 -20  -1   1 -0.8245 3.07127   8  2809.6
  20  -1  -1 0.63116 2.86774   4  1425.1
 -20  -1   1 2.57317 4.38486   2   772.1
  20   1  -1 -0.4142 2.76267   4  1420.3
 -20   1   1 1.92262 4.38480   2   753.2
 -20   1   1 1.52077 3.31844   8  2797.7
  20   1  -1 1.72562 2.82759   6  1795.6
  19  -1  -1 3.43943 2.74377   4  1421.5
  19  -1  -1 2.68990 2.97303   8  3393.6
 -19  -1   1 -3.3857 3.66578   2   767.7
 -19  -1   1 -0.8213 2.93389   8  2805.8
 -19   1   1 2.15456 3.08803   8  2793.4
  19   1  -1 1.33180 2.52321   6  1791.0
 -19   1   1 8.50937 4.41570   2   747.8
  19   1  -1 3.45367 2.76213   4  1416.3
 -18  -1   1 4.18135 3.97714   2   763.3
 -18  -1   1 1.88246 2.87981   8  2802.1
  18  -1  -1 5.69062 2.71526   4  1417.9
  18  -1  -1 2.39169 2.86407   8  3389.3
 -18   1   1 3.02372 3.82530   2   742.4
 -18   1   1 11.2428 3.32628   8  2789.2
  18   1  -1 2.87122 2.52664   4  1412.4
  18   1  -1 9.70657 3.10541   8  3402.4
  17  -1  -1 17.4995 3.06653   4  1414.2
 -17  -1   1 24.5837 4.59499   2   759.3
  17  -1  -1 21.0181 3.49260   8  3385.2
 -17  -1   1 24.2574 3.53098   8  2798.7
  17   1  -1 15.2108 2.91867   4  1408.4
  17   1  -1 22.3092 3.42940   8  3398.9
 -17   1   1 15.7612 4.33116   2   737.0
 -17   1   1 21.6342 3.48542   8  2785.0
  16  -1  -1 7.30128 2.51997   4  1411.0
 -16  -1   1 5.82398 2.70852   8  2795.1
 -16  -1   1 6.59619 3.66780   2   755.0
  16  -1  -1 7.33330 1.95676   1   417.3
  16  -1  -1 0.52359 2.46443   8  3380.9
  16   1  -1 7.03216 2.39305   4  1404.4
 -16   1   1 13.1921 2.96621   8  2780.8
 -16   1   1 7.34424 3.64607   2   731.5
  16   1  -1 5.54032 2.54515   8  3395.3
  15  -1  -1 13.5101 2.05632   1   411.6
 -15  -1   1 15.4050 3.75767   2   751.3
  15  -1  -1 13.9485 2.55683   4  1407.6
  15  -1  -1 15.4413 2.93996   8  3376.9
 -15  -1   1 8.63386 2.60759   8  2791.9
 -15   1   1 14.5807 3.79884   2   726.2
  15   1  -1 16.7505 1.93553   1   415.1
 -15   1   1 15.4437 2.87628   8  2776.8
  15   1  -1 16.0132 2.55447   4  1400.8
  15   1  -1 19.5458 2.94028   8  3392.1
  14  -1  -1 4.11385 2.22763   8  3372.8
  14  -1  -1 1.52249 1.43072   1   405.9
 -14  -1   1 0.27856 1.96696   8  2788.7
  14  -1  -1 0.05847 1.73100   4  1404.6
 -14  -1   1 -1.7568 2.69240   2   747.3
  14   1  -1 1.45193 1.84644   4  1397.3
  14   1  -1 2.83418 1.37961   1   408.2
  14   1  -1 -1.5439 1.94974   8  3388.9
 -14   1   1 2.38176 2.09459   8  2772.6
 -14   1   1 1.50643 2.94092   2   720.6
  13  -1  -1 12.7607 2.13288   4  1401.6
  13  -1  -1 14.6841 1.84239   1   401.3
 -13  -1   1 13.2543 2.40458   8  2785.8
 -13  -1   1 11.3697 3.04755   2   743.8
  13  -1  -1 8.92481 2.34183   8  3368.9
  13   1  -1 12.1761 2.35964   8  3386.0
 -13   1   1 11.0594 2.26888   8  2768.6
 -13   1   1 10.8959 3.14426   2   715.0
  13   1  -1 11.1803 1.55841   1   402.8
  13   1  -1 10.0847 2.01946   4  1393.6
  12  -1  -1 -0.5398 1.13980   1   396.2
  12  -1  -1 0.07278 1.68922   8  3364.7
 -12  -1   1 -1.6526 2.26740   2   740.2
 -12  -1   1 3.96310 1.77016   8  2783.0
  12  -1  -1 -0.2763 1.50969   4  1398.8
 -12   1   1 0.41466 2.45901   2   709.1
  12   1  -1 -2.6309 1.44069   8  3383.2
  12   1  -1 -1.2313 0.96870   1   396.8
 -12   1   1 -1.5123 1.42581   8  2764.6
  12   1  -1 0.29916 1.46920   4  1390.1
 -11  -1   1 3.00259 2.33736   2   737.0
  11  -1  -1 3.35759 1.51429   4  1396.3
  11  -1  -1 0.45506 1.12592   1   391.9
  11  -1  -1 -0.2073 1.55171   8  3360.8
 -11  -1   1 -0.3213 1.44749   8  2780.6
  11   1  -1 -1.0257 1.46364   8  3380.8
 -11   1   1 1.95911 2.45319   2   703.1
  11   1  -1 1.37824 1.01634   1   391.5
  11   1  -1 1.96403 1.40782   4  1386.7
 -11   1   1 0.62492 1.50305   8  2760.6
 -10  -1   1 6.98540 2.37705   2   734.3
  10  -1  -1 3.37465 1.20438   1   388.0
  10  -1  -1 0.89599 1.38910   4  1394.1
  10  -1  -1 -0.0083 1.55908   8  3356.8
 -10  -1   1 3.18472 1.53486   8  2778.5
  10   1  -1 -0.3298 1.44595   8  3378.7
 -10   1   1 0.64803 1.45469   8  2756.7
  10   1  -1 1.99571 1.00023   1   386.5
 -10   1   1 1.63826 2.43591   2   696.9
  10   1  -1 -0.3227 1.21980   4  1383.4
  -9  -1   1 -1.4516 1.90709   2   731.6
  -9  -1   1 1.01037 1.46637   8  2776.9
   9  -1  -1 2.05628 1.62195   8  3353.0
   9  -1  -1 1.49591 1.08444   1   384.7
   9  -1  -1 2.67671 1.39766   4  1392.2
   9   1  -1 3.12565 1.57292   8  3377.1
  -9   1   1 0.49112 1.42586   8  2752.9
  -9   1   1 1.61158 2.36800   2   690.3
   9   1  -1 2.67456 0.97361   1   381.9
   9   1  -1 -0.1058 1.23150   4  1380.3
   8  -1  -1 9.60627 1.28081   1   382.1
  -8  -1   1 11.9430 1.74283   8  2776.0
  -8  -1   1 9.17467 2.26339   2   729.6
   8  -1  -1 11.2266 1.58100   4  1390.9
   8  -1  -1 10.7277 1.80366   8  3349.2
  -8  -1   1 12.7746 1.15920   1   263.7
   8   1  -1 13.1137 1.55538   4  1377.4
   8   1  -1 10.8939 1.12440   1   378.2
  -8   1   1 8.92631 2.52581   2   683.3
   8   1  -1 10.6407 1.71472   8  3376.1
  -8   1   1 9.60675 1.64345   8  2749.1
   7  -1  -1 212.607 6.97830   8  3345.4
  -7  -1   1 213.883 6.79569   8  2775.9
  -7  -1   1 197.098 6.73046   8  3319.3
  -7  -1   1 197.997 7.44565   2   728.2
   7  -1  -1 210.802 6.43504   1   380.6
  -7  -1   1 198.073 6.19459   1   271.9
   7  -1  -1 205.119 6.67340   4  1390.2
  -7   1   1 196.797 7.51663   2   675.7
   7   1  -1 202.991 6.60076   4  1374.8
   7   1  -1 212.011 6.20667   1   375.2
  -7   1   1 212.617 6.89668   8  2745.3
   7   1  -1 208.872 6.86651   8  3376.1
   6  -1  -1 5.91316 1.26446   8  3341.8
   6  -1  -1 7.96659 0.98393   1   379.8
   6  -1  -1 7.44225 1.11051   4  1390.7
  -6  -1   1 7.67012 1.19317   8  3328.5
  -6  -1   1 10.2927 0.85332   1   281.1
  -6  -1   1 9.00803 1.74208   2   727.8
  -6  -1   1 9.61678 1.29116   8  2777.1
  -6   1   1 8.05427 0.97299   1   316.4
  -6   1   1 8.33150 1.24646   8  2741.8
   6   1  -1 9.82546 0.84400   1   373.2
   6   1  -1 9.02855 1.27312   8  3377.3
  -6   1   1 3.66955 1.74714   2   667.0
   6   1  -1 9.05688 1.11671   4  1372.8
   5  -1  -1 372.129 11.4941   8  2700.0
   5  -1  -1 401.856 11.4858   4  1392.9
   5  -1  -1 404.973 11.3301   1   381.5
   5  -1  -1 403.235 11.7036   8  3338.4
  -5  -1   1 387.330 11.5788   8  3339.7
  -5  -1   1 409.446 11.6263   8  2780.4
  -5  -1   1 399.752 12.0888   2   728.9
  -5  -1   1 383.697 11.1070   1   292.0
   5   1  -1 405.901 11.1152   1   374.1
  -5   1   1 405.048 11.6371   8  2738.3
   5   1  -1 395.128 11.4230   4  1371.2
  -5   1   1 380.582 11.6537   8  3299.9
   5   1  -1 406.735 11.6086   8  3380.6
  -5   1   1 381.324 11.2885   1   329.5
  -5   1   1 385.563 12.0789   2   656.8
   4  -1  -1 497.780 13.9801   8  3335.2
   4  -1  -1 496.803 13.6824   1   385.9
  -4  -1   1 470.772 13.8472   8  3354.4
  -4  -1   1 471.680 13.4584   1   306.4
  -4  -1   1 502.171 14.2966   2   732.4
   4  -1  -1 469.422 13.8239   8  2704.2
  -4  -1   1 459.899 13.6841   4  1337.4
   4  -1  -1 485.679 13.7802   4  1397.9
   4  -1  -1 509.698 14.3601   2   611.0
  -4  -1   1 487.861 13.8755   8  2787.4
   4   1  -1 494.230 14.2733   2   699.6
  -4   1   1 482.025 13.6665   1   345.3
   4   1  -1 488.848 13.7326   4  1371.2
   4   1  -1 454.477 13.7848   8  2754.2
   4   1  -1 493.239 13.4664   1   379.4
  -4   1   1 495.432 13.9020   8  2735.2
  -4   1   1 474.719 13.7499   4  1367.1
   4   1  -1 498.834 13.8914   8  3387.6
  -4   1   1 504.762 14.3810   2   644.0
  -4   1   1 468.384 13.9344   8  3304.2
   3  -1  -1 683.142 20.0688   8  2708.9
   3  -1  -1 762.166 20.4816   2   601.8
   3  -1  -1 714.352 19.9660   1   395.5
  -3  -1   1 751.330 20.4490   2   740.3
  -3  -1   1 695.052 20.0768   8  3376.0
  -3  -1   1 693.978 19.9589   4  1346.9
  -3  -1   1 731.154 20.1132   8  2801.4
   3  -1  -1 733.850 20.1694   8  3332.5
   3  -1  -1 704.209 20.0214   4  1408.5
   3   1  -1 755.838 20.4251   2   715.7
   3   1  -1 706.220 20.0670   8  2775.8
  -3   1   1 703.429 19.9636   1   365.9
   3   1  -1 743.755 20.0936   8  3401.6
  -3   1   1 698.809 20.1532   8  3308.9
  -3   1   1 702.184 20.0069   4  1384.8
  -3   1   1 715.405 20.1043   8  2732.6
  -3   1   1 733.101 20.4610   2   626.6
   3   1  -1 742.518 19.7694   1   397.6
   3   1  -1 724.518 19.9774   4  1373.9
  -2  -1   1 55.8304 1.93335   8  2831.1
   2  -1  -1 53.1413 1.88136   8  2714.1
   2  -1  -1 58.3324 1.96800   8  3331.0
   2  -1  -1 57.2084 1.84604   1   414.6
  -2  -1   1 56.0665 1.79591   4  1362.8
   2  -1  -1 54.9384 1.86344   4  1431.4
   2  -1  -1 56.1909 2.19720   2   582.2
  -2  -1   1 53.4541 2.15797   2   757.6
  -2  -1   1 57.1809 1.89114   6  1792.1
   2   1  -1 56.8141 1.89344   8  3431.1
  -2   1   1 52.6514 2.21595   2   599.4
  -2   1   1 57.2245 1.91504   8  2731.2
  -2   1   1 54.4782 1.83147   1   395.2
  -2   1   1 55.9142 1.83095   4  1414.6
   2   1  -1 53.1217 1.89136   8  2812.9
   2   1  -1 54.6970 1.88548   6  1811.2
   2   1  -1 57.5215 2.16044   2   740.7
   2   1  -1 56.1250 1.79300   4  1383.9
  -2   1   1 52.8539 1.95829   8  3313.8
   1  -1  -1 7.51992 0.42555   4  1489.4
  -1  -1   1 6.23479 0.56974   2   799.4
  -1  -1   1 6.68667 0.48027   8  2902.8
   1  -1  -1 7.65096 0.44031   3   870.6
   1  -1  -1 6.33398 0.42839   8  3333.6
   1   1  -1 7.05129 0.46268   6  1874.2
  -1   1   1 8.70258 0.62701   2   547.3
   0  -1  -1 82.4180 2.59299   8  3385.3
   0  -1  -1 104.646 2.60302   8  2749.3
  -1  -1  -1 314.009 8.77451   8  2710.9
   1  -1   1 314.589 8.91488   6  2104.1
   1  -1   1 313.589 8.90253   1   271.1
  -1  -1  -1 318.774 8.86199   4  1185.0
  -1  -1  -1 316.915 8.85428   3  1131.6
   1  -1   1 309.099 8.83669   4  1295.2
   1  -1   1 308.510 8.88056   8  2567.5
  -1  -1  -1 307.745 8.86260   7  2474.5
  -1  -1  -1 317.054 8.96816   5  1630.8
  -1   1  -1 319.692 8.92113   2   496.4
  -1   1  -1 323.045 8.89140   8  2579.4
  -1   1  -1 344.322 8.94504   6  2117.4
  -1   1  -1 323.504 8.98438   8  3167.6
  -1   1  -1 317.830 8.89834   1   259.1
   1   1   1 321.780 8.86477   4  1198.4
   2  -1   1 2.99259 0.56275   6  2163.3
   2  -1   1 2.95588 0.54123   1   286.9
  -2  -1  -1 2.84199 0.45340   8  2721.5
  -2  -1  -1 2.16983 0.59678   5  1578.4
  -2  -1  -1 3.33770 0.50025   4  1242.2
   2  -1   1 2.66712 0.64772   8  3236.2
   2  -1   1 3.34761 0.68602   2   559.6
   2  -1   1 3.30696 0.51071   8  2618.0
   2  -1   1 2.56119 0.49250   4  1319.0
  -2  -1  -1 2.81672 0.67505   2   791.4
  -2  -1  -1 3.29102 0.43263   1   135.6
  -2   1  -1 2.91272 0.48412   4  1300.1
  -2   1  -1 3.34876 0.52177   1   267.4
  -2   1  -1 3.52212 0.54684   8  2636.1
  -2   1  -1 2.64884 0.74539   2   585.2
   2   1   1 3.81674 0.43582   8  2695.7
   2   1   1 3.21278 0.63093   2   767.0
  -2   1  -1 2.90138 0.58069   6  2184.8
  -2   1  -1 2.87820 0.63754   8  3218.1
   2   1   1 3.49293 0.50012   4  1261.6
   2   1   1 3.43908 0.49035   8  3322.1
   2   1   1 4.02372 0.44398   1   167.9
   3  -1   1 546.758 15.2333   1   298.2
  -3  -1  -1 521.077 15.2112   4  1265.1
  -3  -1  -1 532.243 15.0794   1   178.6
  -3  -1  -1 543.044 15.4676   2   761.1
   3  -1   1 564.583 15.4406   8  3265.5
   3  -1   1 528.562 15.2379   4  1330.7
   3  -1   1 553.330 15.3044   6  2191.0
   3  -1   1 571.825 15.5224   2   589.9
  -3  -1  -1 523.572 15.2084   8  2727.1
   3  -1   1 513.517 15.2419   8  2639.9
   3   1   1 556.268 15.2818   8  3327.7
   3   1   1 537.586 15.2283   4  1291.3
  -3   1  -1 525.208 15.2176   4  1305.3
   3   1   1 515.206 15.1711   8  2695.8
  -3   1  -1 566.340 15.5427   2   623.6
  -3   1  -1 534.275 15.2185   1   269.2
   3   1   1 552.611 15.0857   1   223.7
   3   1   1 580.908 15.5046   2   728.5
  -3   1  -1 540.747 15.4163   8  3240.1
  -3   1  -1 554.769 15.2968   8  2665.3
  -4  -1  -1 572.134 15.9291   8  2731.9
   4  -1   1 538.821 15.9088   8  2650.6
   4  -1   1 569.741 16.0096   6  2204.8
   4  -1   1 560.582 15.9113   4  1338.8
  -4  -1  -1 556.107 15.9860   8  3294.2
  -4  -1  -1 580.831 16.2629   2   747.4
  -4  -1  -1 539.825 15.8613   4  1275.7
  -4  -1  -1 559.219 15.7027   1   199.5
   4  -1   1 584.466 16.2892   2   603.2
   4  -1   1 565.725 16.1199   8  3283.8
   4  -1   1 571.679 15.8666   1   307.6
   4   1   1 529.027 15.8347   8  2693.7
   4   1   1 589.930 15.7221   1   256.6
  -4   1  -1 532.343 15.8213   1   268.1
   4   1   1 563.629 15.9022   4  1309.1
  -4   1  -1 561.611 16.2932   2   645.1
   4   1   1 568.419 15.9762   8  3332.4
  -4   1  -1 565.544 15.9616   8  2683.6
  -4   1  -1 559.143 15.8946   4  1306.3
   4   1   1 594.440 16.2725   2   706.3
  -4   1  -1 557.688 16.1056   8  3250.8
  -5  -1  -1 715.905 20.1070   8  2736.5
  -5  -1  -1 690.797 19.7991   1   209.9
  -5  -1  -1 731.334 20.5075   2   740.8
   5  -1   1 695.544 20.0555   4  1345.2
   5  -1   1 721.071 20.3129   8  3296.8
   5  -1   1 712.987 19.9767   1   316.0
  -5  -1  -1 696.111 20.1532   8  3291.2
   5  -1   1 724.083 20.5005   2   609.2
  -5   1  -1 737.060 20.5203   2   659.7
  -5   1  -1 672.779 20.2436   8  3256.1
  -5   1  -1 719.537 20.1554   8  2696.7
   5   1   1 724.568 19.8150   1   279.0
   5   1   1 724.684 20.4835   2   691.2
   5   1   1 712.619 20.1563   8  3336.8
   5   1   1 707.205 20.0409   4  1321.6
  -5   1  -1 684.279 19.9323   1   265.5
  -6  -1  -1 270.089 8.27036   1   214.8
   6  -1   1 286.661 8.48754   1   323.6
  -6  -1  -1 298.595 9.21680   2   737.9
  -6  -1  -1 291.093 8.70969   8  2740.8
   6  -1   1 286.946 8.91336   8  3307.1
  -6  -1  -1 264.099 8.71350   8  3287.9
   6  -1   1 271.371 8.59271   4  1350.8
   6   1   1 285.382 8.61128   4  1331.3
  -6   1  -1 295.182 8.76269   8  2706.9
   6   1   1 293.784 8.31752   1   295.9
  -6   1  -1 274.224 9.15107   2   670.8
   6   1   1 286.313 8.76513   8  3341.1
  -6   1  -1 275.408 8.85946   8  3258.5
   7  -1   1 73.8030 3.55883   8  3315.7
  -7  -1  -1 80.6851 3.43031   8  2745.1
  -7  -1  -1 77.3827 3.45958   8  3284.3
  -7  -1  -1 80.7623 2.94586   1   216.3
   7  -1   1 82.8298 3.16032   1   331.0
   7  -1   1 82.4486 3.36514   4  1356.0
  -7  -1  -1 75.7545 3.91894   2   737.2
   7   1   1 83.5709 3.49858   8  3345.3
  -7   1  -1 78.0543 3.41274   8  2715.6
   7   1   1 81.7722 3.31845   4  1339.3
   7   1   1 85.0199 2.99902   1   309.6
  -7   1  -1 76.5823 4.05742   2   680.0
   8  -1   1 403.254 12.5002   8  3323.2
   8  -1   1 412.886 11.9534   1   338.0
  -8  -1  -1 411.282 12.9492   2   737.8
   8  -1   1 410.915 12.2089   4  1360.9
  -8  -1  -1 408.747 12.2806   8  2749.2
  -8  -1  -1 372.834 12.3013   8  3280.6
   8   1   1 405.271 11.7348   1   321.3
   8   1   1 406.138 12.1504   4  1346.5
  -8   1  -1 410.860 12.3481   8  2723.0
  -8   1  -1 378.941 12.7391   2   687.9
   8   1   1 396.752 12.3428   8  3349.5
  -9  -1  -1 159.194 5.91925   8  2753.4
  -9  -1  -1 154.039 6.57143   2   739.3
   9  -1   1 155.776 6.08129   8  3330.0
   9  -1   1 157.297 5.78202   4  1365.6
   9  -1   1 159.560 5.47926   1   345.0
  -9   1  -1 169.522 5.90729   8  2729.8
   9   1   1 158.446 5.98585   8  3353.6
   9   1   1 159.247 5.74318   4  1352.9
  -9   1  -1 150.543 6.58134   2   695.3
   9   1   1 156.070 5.24458   1   331.9
 -10  -1  -1 41.5084 3.54917   2   741.4
  10  -1   1 47.1590 3.17675   8  3336.2
  10  -1   1 45.8699 2.53916   1   351.9
 -10  -1  -1 50.8749 3.05834   8  2757.5
  10  -1   1 44.5319 2.77068   4  1370.0
  10   1   1 41.4672 2.92597   8  3357.9
  10   1   1 46.0330 2.37321   1   341.5
 -10   1  -1 42.5253 2.94138   8  2735.9
  10   1   1 44.8228 2.81066   4  1358.8
 -10   1  -1 42.7409 3.68877   2   701.9
 -11  -1  -1 122.730 6.00017   2   744.1
  11  -1   1 123.346 5.48085   8  3342.2
 -11  -1  -1 122.996 5.27952   8  2761.8
  11  -1   1 133.870 4.79109   1   358.6
  11  -1   1 119.704 5.05606   4  1374.5
 -11   1  -1 119.954 5.96594   2   708.2
  11   1   1 125.895 5.25284   8  3362.0
 -11   1  -1 119.984 5.29488   8  2742.0
  11   1   1 123.186 4.44926   1   350.7
  11   1   1 110.081 4.89304   4  1364.3
  12  -1   1 6.96836 1.52241   1   365.4
 -12  -1  -1 2.09064 2.40138   2   746.8
 -12  -1  -1 4.90301 1.88159   8  2765.9
  12  -1   1 6.01548 2.04418   8  3347.8
  12  -1   1 4.66993 1.79929   4  1378.9
 -12   1  -1 3.60047 2.48010   2   714.2
  12   1   1 4.10798 1.85994   8  3366.2
  12   1   1 5.68635 1.73096   4  1369.7
  12   1   1 5.64441 1.33063   1   359.2
 -12   1  -1 5.19278 1.85212   8  2747.6
  13  -1   1 14.9641 2.28130   4  1383.2
  13  -1   1 13.3329 1.89827   1   372.0
  13  -1   1 13.8140 2.51493   8  3353.2
 -13  -1  -1 12.3420 3.07048   2   750.2
 -13  -1  -1 15.3007 2.43411   8  2770.2
  13   1   1 16.8001 2.51068   8  3370.5
 -13   1  -1 17.6675 3.33614   2   720.1
  13   1   1 16.0753 1.80706   1   368.0
 -13   1  -1 16.4672 2.54322   8  2753.1
  13   1   1 11.7844 2.08899   4  1374.7
 -14  -1  -1 7.35268 3.06580   2   753.6
  14  -1   1 7.89330 2.17629   4  1387.6
  14  -1   1 8.52982 1.85109   1   379.0
  14  -1   1 12.4548 2.63918   8  3358.4
 -14  -1  -1 11.4996 2.50563   8  2774.4
  14   1   1 8.68068 1.65929   1   376.3
  14   1   1 9.11932 2.23563   4  1379.8
  14   1   1 11.1663 2.48580   8  3374.7
 -14   1  -1 9.77071 2.47952   8  2758.2
 -14   1  -1 9.24341 3.22710   2   725.8
 -15  -1  -1 -1.8233 2.88809   2   757.2
  15  -1   1 2.35359 2.12104   4  1391.8
 -15  -1  -1 2.92517 2.27149   8  2778.6
  15  -1   1 3.61087 2.32024   8  3363.6
  15  -1   1 1.18968 1.64979   1   385.4
 -15   1  -1 -2.4191 1.89894   8  2763.4
  15   1   1 0.77333 2.21615   8  3378.8
 -15   1  -1 -0.5823 2.95320   2   731.2
  15   1   1 -0.1561 1.44548   1   383.9
  15   1   1 0.14580 1.91885   4  1384.7
  16  -1   1 1.58972 2.27536   4  1396.1
  16  -1   1 2.72969 1.84808   1   392.2
 -16  -1  -1 9.14029 3.62396   2   761.1
 -16  -1  -1 3.83299 2.39560   5  1558.9
 -16  -1  -1 8.31402 2.73748   8  2782.8
  16  -1   1 2.53385 2.56105   8  3368.7
  16   1   1 3.57838 2.51551   8  3383.0
 -16   1  -1 2.78741 3.35561   2   736.8
  16   1   1 1.71483 1.60910   1   392.0
 -16   1  -1 6.49535 2.58279   8  2768.5
  16   1   1 1.15639 2.15081   4  1389.5
  17  -1   1 -0.1054 2.22760   4  1400.4
 -17  -1  -1 3.66480 3.46423   2   765.1
 -17  -1  -1 4.18942 2.53163   5  1565.2
  17  -1   1 0.90733 2.62689   8  3373.6
  17  -1   1 1.13211 1.88065   1   399.2
 -17  -1  -1 -0.4043 2.43672   8  2787.1
  17   1   1 -3.2034 2.36495   8  3387.3
  17   1   1 2.06617 1.75392   1   400.0
 -17   1  -1 1.84756 3.52100   2   742.2
 -17   1  -1 -0.2232 2.41243   8  2773.5
  17   1   1 -1.3788 2.18566   4  1394.2
  18  -1   1 5.71547 2.16202   1   406.3
  18  -1   1 5.04510 3.10708   8  3378.6
  18  -1   1 5.27314 2.71369   4  1404.7
 -18  -1  -1 5.89505 3.01011   8  2791.4
 -18  -1  -1 7.24180 3.87075   2   769.4
  18   1   1 3.14849 2.63424   4  1398.9
 -18   1  -1 5.15924 3.85573   2   747.7
 -18   1  -1 3.03599 2.80362   8  2778.4
  19  -1   1 2.45599 2.89677   4  1409.0
 -19  -1  -1 2.60389 3.08140   8  2795.8
 -19  -1  -1 -0.0646 3.79264   2   773.7
 -19   1  -1 6.21777 4.09309   2   753.1
 -19   1  -1 0.40694 2.94809   8  2783.4
  19   1   1 3.33093 2.73388   4  1403.6
  20  -1   1 -1.5190 2.82167   4  1413.3
 -20  -1  -1 1.73787 3.36144   8  2800.2
 -20  -1  -1 -1.0182 4.00901   2   778.1
  20   1   1 3.80459 2.98592   4  1408.3
 -20   1  -1 -3.0147 3.91887   2   758.6
 -20   1  -1 -3.2696 3.03766   8  2788.2
 -21  -1  -1 5.83132 4.80518   2   782.6
  21  -1   1 5.68184 3.36763   4  1417.7
 -21  -1  -1 5.96428 3.73506   8  2804.6
 -21   1  -1 3.71307 3.71642   8  2793.1
  21   1   1 3.51777 3.26949   4  1412.9
 -21   1  -1 1.08197 4.58155   2   764.1
 -21  -2   1 3.02014 4.80502   2   785.7
 -21  -2   1 -2.4575 3.27730   8  2819.7
  21  -2  -1 -2.4047 2.81985   4  1431.6
  21   2  -1 -3.0962 2.73930   4  1422.6
  21   2  -1 -0.3787 2.98379   6  1805.2
 -21   2   1 -0.6408 3.53300   8  2796.9
 -21   2   1 6.83581 4.90272   2   749.9
 -20  -2   1 1.45559 3.29906   8  2816.1
  20  -2  -1 1.42142 2.89759   4  1427.9
 -20  -2   1 2.43027 4.35454   2   781.7
  20  -2  -1 0.17025 3.12885   8  3392.5
 -20   2   1 2.21788 4.41151   2   744.0
 -20   2   1 -2.8550 3.01921   8  2792.4
  20   2  -1 0.10937 2.69196   4  1418.4
  20   2  -1 -0.5500 2.71557   6  1800.8
 -19  -2   1 5.43289 3.18858   8  2812.6
  19  -2  -1 4.20679 2.85004   4  1424.4
  19  -2  -1 8.43853 3.52349   8  3388.0
 -19  -2   1 4.44275 4.19206   2   777.7
  19   2  -1 4.63959 2.80154   6  1796.7
 -19   2   1 6.11107 3.33331   8  2787.9
  19   2  -1 1.32487 2.66782   4  1414.2
 -19   2   1 -0.0412 4.12777   2   738.1
  18  -2  -1 23.3224 3.80966   8  3383.6
  18  -2  -1 25.4848 3.49874   4  1420.9
 -18  -2   1 25.0642 3.85018   8  2809.3
 -18  -2   1 21.3393 4.68217   2   773.9
  18   2  -1 24.3692 3.44332   6  1792.6
  18   2  -1 23.0997 3.32769   4  1410.0
 -18   2   1 21.1849 3.75281   8  2783.4
 -18   2   1 18.9713 4.68254   2   732.1
  17  -2  -1 27.5717 3.32940   4  1417.6
  17  -2  -1 19.8041 3.61649   8  3379.1
 -17  -2   1 22.6558 3.48630   8  2806.2
 -17  -2   1 23.4993 4.52602   2   770.2
 -17   2   1 19.4859 4.49314   2   726.3
  17   2  -1 24.8124 3.15447   4  1406.0
  17   2  -1 21.8430 3.36813   8  3406.3
  17   2  -1 24.9385 3.26430   6  1788.6
 -17   2   1 27.8184 3.74607   8  2779.0
  16  -2  -1 21.6637 3.38775   8  3374.6
  16  -2  -1 23.6771 2.54627   1   416.6
 -16  -2   1 27.3650 4.41185   2   767.1
  16  -2  -1 18.1901 2.91165   4  1414.5
 -16  -2   1 23.8811 3.32703   8  2803.1
 -16   2   1 19.3006 3.23505   8  2774.5
  16   2  -1 24.7974 3.29488   8  3403.4
  16   2  -1 23.1041 3.00143   4  1402.0
 -16   2   1 28.5350 4.63211   2   720.2
  15  -2  -1 32.3030 3.22823   4  1411.5
 -15  -2   1 36.3801 3.66493   8  2800.2
  15  -2  -1 37.3147 3.72258   8  3370.0
  15  -2  -1 38.8636 2.90915   1   411.2
 -15  -2   1 36.3437 4.53309   2   763.9
  15   2  -1 39.9690 3.58991   8  3400.3
  15   2  -1 36.6969 2.44843   1   418.4
 -15   2   1 40.1287 3.72660   8  2769.9
 -15   2   1 41.9794 4.86399   2   714.0
  15   2  -1 38.0604 3.27669   4  1397.9
 -14  -2   1 10.4758 2.47942   8  2797.7
 -14  -2   1 9.01273 3.18127   2   760.8
  14  -2  -1 7.70551 2.42917   8  3365.6
  14  -2  -1 6.02755 1.71127   1   406.1
  14  -2  -1 9.51629 2.21453   4  1408.7
  14   2  -1 7.25955 2.30108   8  3397.7
  14   2  -1 6.71594 1.40354   1   412.0
 -14   2   1 9.79332 3.36349   2   707.5
 -14   2   1 6.66299 2.25542   8  2765.5
  14   2  -1 4.50630 1.95680   4  1394.1
  13  -2  -1 53.5158 3.81997   8  3361.2
  13  -2  -1 57.5811 3.17924   1   401.7
 -13  -2   1 58.6301 4.73275   2   758.2
 -13  -2   1 53.0926 3.77146   8  2795.3
  13  -2  -1 50.5516 3.43176   4  1406.1
 -13   2   1 45.1289 4.52711   2   701.0
  13   2  -1 61.1567 2.74065   1   405.5
 -13   2   1 56.3718 3.80238   8  2761.0
  13   2  -1 53.4227 3.43989   4  1390.2
  13   2  -1 69.8200 4.03033   8  3395.5
  12  -2  -1 4.19805 1.92594   8  3356.6
 -12  -2   1 3.11469 2.55686   2   755.8
 -12  -2   1 3.12771 1.79084   8  2793.3
  12  -2  -1 3.61346 1.42220   1   397.1
  12  -2  -1 1.17525 1.56111   4  1403.7
 -12   2   1 0.53597 2.67251   2   693.9
 -12   2   1 4.52203 1.84117   8  2756.5
  12   2  -1 2.90998 1.73069   8  3393.6
  12   2  -1 2.96337 1.08427   1   398.7
  12   2  -1 0.64003 1.43863   4  1386.3
  11  -2  -1 20.7549 1.90150   1   393.5
  11  -2  -1 22.6903 2.16347   4  1401.6
 -11  -2   1 16.8709 2.95251   2   754.2
 -11  -2   1 20.4309 2.31977   8  2791.8
  11  -2  -1 19.2130 2.46983   8  3352.0
  11   2  -1 16.9405 2.17305   8  3392.0
 -11   2   1 18.2943 3.19412   2   686.7
  11   2  -1 20.3196 1.51805   1   393.6
 -11   2   1 22.9364 2.44938   8  2751.9
  11   2  -1 21.1852 2.08159   4  1382.5
  10  -2  -1 38.1725 2.94279   8  3347.3
 -10  -2   1 34.8940 3.44941   2   752.8
  10  -2  -1 36.6821 2.32440   1   390.1
 -10  -2   1 40.6678 2.85265   8  2790.8
  10  -2  -1 45.5490 2.71262   4  1399.9
 -10   2   1 40.5958 2.86401   8  2747.2
  10   2  -1 38.5245 2.75239   8  3391.1
 -10   2   1 36.4229 3.77733   2   679.0
  10   2  -1 42.0056 2.59671   4  1378.8
  10   2  -1 39.3086 1.91790   1   388.0
   9  -2  -1 17.2480 2.16424   8  3342.6
  -9  -2   1 14.2628 2.59584   2   752.2
  -9  -2   1 16.0406 1.96670   8  2790.5
  -9  -2   1 12.9931 1.20155   1   232.0
   9  -2  -1 14.5696 1.78918   4  1398.6
   9  -2  -1 13.1662 1.56927   1   387.2
   9   2  -1 16.2146 1.73409   4  1375.0
  -9   2   1 8.83426 2.81204   2   670.5
  -9   2   1 15.1717 1.97890   8  2742.2
   9   2  -1 14.4141 1.21298   1   382.8
   9   2  -1 11.8722 1.82260   8  3390.7
  -8  -2   1 11.5265 1.07083   1   237.1
   8  -2  -1 9.66203 1.79384   8  3337.7
   8  -2  -1 8.31283 1.49368   4  1398.2
   8  -2  -1 13.8774 1.47467   1   385.0
  -8  -2   1 11.1854 1.68498   8  3322.9
  -8  -2   1 14.2442 1.79418   8  2791.2
  -8  -2   1 11.5777 2.30577   2   752.4
  -8   2   1 9.67734 1.62968   8  2737.5
  -8   2   1 11.9828 2.86370   2   661.1
   8   2  -1 10.8093 1.02765   1   377.9
   8   2  -1 10.6955 1.62930   8  3391.4
   8   2  -1 12.6848 1.53427   4  1371.4
  -7  -2   1 -1.7232 1.03771   8  2793.2
   7  -2  -1 -0.1902 0.88099   1   383.5
  -7  -2   1 -0.1270 1.07162   8  3333.0
   7  -2  -1 -0.0164 1.15743   8  3332.5
   7  -2  -1 0.26535 0.97012   4  1398.6
  -7  -2   1 -0.7095 0.59918   1   241.6
  -7  -2   1 -0.0834 1.60094   2   753.7
  -7   2   1 -0.5843 1.01843   8  2732.4
  -7   2   1 -1.1927 1.99984   2   650.7
   7   2  -1 -0.0146 0.95347   4  1367.8
   7   2  -1 -0.9069 0.97650   8  3393.4
   7   2  -1 -0.2201 0.59929   1   373.2
  -6  -2   1 97.8276 3.79823   8  2797.3
   6  -2  -1 100.395 3.96342   8  3327.0
   6  -2  -1 104.133 3.57808   1   383.7
   6  -2  -1 97.2598 3.64760   4  1400.3
  -6  -2   1 98.7757 4.39015   2   757.1
  -6  -2   1 100.917 3.75968   8  3344.8
  -6  -2   1 98.3894 3.12187   1   245.3
  -6   2   1 99.6656 3.80752   8  2727.0
   6   2  -1 102.447 3.76821   8  3397.5
   6   2  -1 101.738 3.11217   1   371.1
  -6   2   1 90.1817 4.36912   2   638.5
   6   2  -1 98.2986 3.56678   4  1364.3
  -5  -2   1 261.171 8.01361   8  3359.5
  -5  -2   1 263.089 7.46232   1   246.4
   5  -2  -1 271.446 7.81875   6  2201.5
   5  -2  -1 271.799 8.22658   8  3320.9
   5  -2  -1 251.392 7.99124   8  2681.0
   5  -2  -1 261.861 7.87858   1   385.4
   5  -2  -1 259.228 7.94276   4  1404.1
  -5  -2   1 272.829 8.08288   8  2804.6
  -5  -2   1 262.750 8.58635   2   763.0
   5   2  -1 266.607 7.86515   4  1361.2
  -5   2   1 257.503 7.93663   1   337.6
   5   2  -1 270.357 7.45451   1   371.5
  -5   2   1 258.930 8.66390   2   623.6
  -5   2   1 263.172 8.09229   8  2721.0
   5   2  -1 266.562 8.01233   8  3404.9
   4  -2  -1 35.5372 1.52395   6  2187.3
   4  -2  -1 37.0216 1.75052   8  2680.9
   4  -2  -1 37.7739 1.95672   8  3314.1
  -4  -2   1 31.9882 2.18062   2   772.6
   4  -2  -1 37.3357 1.68746   1   389.5
   4  -2  -1 36.6664 2.30690   2   569.6
   4  -2  -1 33.7529 1.68868   4  1411.4
  -4  -2   1 39.4961 1.82735   8  2817.4
  -4  -2   1 36.2307 1.74982   8  3379.5
  -4  -2   1 34.9121 1.55500   4  1318.3
  -4   2   1 34.8343 1.64192   1   351.8
  -4   2   1 36.2256 1.67421   4  1378.0
  -4   2   1 35.9337 1.80066   8  2714.2
   4   2  -1 36.2063 1.72525   8  3417.7
   4   2  -1 38.5321 1.81019   6  1791.5
  -4   2   1 37.7601 2.50174   2   604.7
  -4   2   1 36.5180 1.89864   8  3280.9
   4   2  -1 31.9366 2.14605   2   738.3
   4   2  -1 36.0935 1.71041   8  2779.2
   4   2  -1 38.5564 1.62831   4  1358.3
   4   2  -1 36.2468 1.20260   1   377.1
   3  -2  -1 2.05065 0.78552   8  3305.6
   3  -2  -1 1.44414 0.60375   8  2678.5
  -3  -2   1 1.95615 1.08807   2   789.2
  -3  -2   1 1.40593 0.50795   4  1321.0
  -3  -2   1 0.99872 0.63733   8  3408.9
   3  -2  -1 0.25908 0.61829   4  1425.1
  -3  -2   1 0.87646 0.71987   8  2839.9
   3  -2  -1 2.29058 0.58664   6  2155.9
   3  -2  -1 1.77556 0.63755   1   397.5
   3  -2  -1 1.12183 1.13645   2   551.8
  -3   2   1 0.97376 0.62299   1   369.0
   3   2  -1 1.31345 0.63647   8  3440.2
  -3   2   1 1.85170 0.75179   8  3278.4
  -3   2   1 2.75928 0.70578   8  2705.8
   3   2  -1 2.12547 0.55032   4  1356.3
   3   2  -1 1.06161 0.67492   6  1808.6
   3   2  -1 0.56914 0.60127   8  2808.5
   3   2  -1 2.03229 1.05566   2   762.0
  -3   2   1 0.75971 0.57780   4  1397.8
  -3   2   1 5.93957 1.43189   2   579.2
   2  -2  -1 45.5736 1.65184   4  1451.7
   2  -2  -1 46.8711 1.67872   8  2671.2
   2  -2  -1 44.0724 1.77444   8  3293.4
   2  -2  -1 45.4848 1.70367   1   412.4
  -2  -2   1 46.6530 1.52060   4  1322.3
  -2  -2   1 45.7204 2.05028   2   817.6
   2  -2  -1 50.7197 2.08780   2   521.0
  -2  -2   1 44.3832 1.73472   6  1816.4
  -2  -2   1 45.0974 1.74687   8  2882.2
  -2   2   1 43.0749 1.66668   1   391.6
  -2   2   1 43.6900 1.77477   8  3270.9
  -2   2   1 47.1383 1.62428   4  1429.5
  -2   2   1 48.6531 1.51510   6  2129.8
   2   2  -1 45.2977 1.75639   6  1837.2
   2   2  -1 44.9847 1.51437   4  1356.6
  -2   2   1 38.3965 1.74805   5  1784.1
   2   2  -1 48.9439 1.73104   8  2857.1
  -2   2   1 44.7781 2.08395   2   541.9
   2   2  -1 46.5074 1.64795   8  3482.8
   2   2  -1 47.5492 2.01190   2   797.0
  -2   2   1 47.3535 1.69426   8  2693.9
  -1  -2   1 819.508 22.7147   6  1869.7
   1  -2  -1 828.279 22.6509   8  3271.0
   1  -2  -1 808.412 22.6562   3   879.6
   1  -2  -1 799.212 22.5676   7  2233.1
   1  -2  -1 824.353 22.8769   2   469.3
  -1  -2   1 791.258 22.4462   3   983.5
  -1  -2   1 812.412 22.5009   1   320.9
   1  -2  -1 856.892 22.8032   5  1745.8
   1  -2  -1 796.025 22.5910   4  1508.9
  -1  -2   1 830.818 22.7041   8  2961.1
   1   2  -1 814.297 22.6103   8  3561.8
   1   2  -1 814.350 22.4441   3   914.6
   1   2  -1 842.257 22.5052   1   282.0
  -1   2   1 815.483 22.5920   4  1489.2
   1   2  -1 816.446 22.7150   6  1885.5
  -1   2   1 806.156 22.7700   5  1727.2
  -1   2   1 805.681 22.5652   7  2209.7
   1   2  -1 844.280 22.4592   4  1369.9
  -1   2   1 832.176 22.5263   6  1955.3
  -1   2   1 852.884 22.6592   8  3248.6
  -1   2   1 837.214 22.9025   2   485.2
   1   2  -1 821.569 22.6855   8  2941.1
  -1   2   1 836.825 22.5937   8  2671.9
  -1   2   1 814.874 22.6535   3   863.4
   0  -2  -1 5.53098 0.36469   8  3192.9
   0  -2  -1 4.51281 0.41649   7  2367.1
   0  -2   1 5.82475 0.45947   1   312.5
   0  -2  -1 6.18584 0.47027   3   959.7
   0  -2  -1 5.40348 0.63633   5  1680.7
   0  -2   1 3.98565 0.55292   8  3072.8
   0  -2  -1 5.22473 0.30465   8  2552.8
   0  -2  -1 6.65214 0.44607   6  1806.5
   0  -2   1 6.51264 0.54587   6  1945.3
   0   2  -1 4.72981 0.42641   1   294.5
   0   2  -1 4.27215 0.54397   8  3055.8
   0   2   1 6.74701 0.45213   6  1826.4
   0   2  -1 5.33645 0.53737   6  1960.6
   0   2  -1 6.38054 0.47215   8  3673.2
   0   2   1 5.22256 0.35348   8  3150.3
   0   2   1 5.53141 0.62021   5  1666.2
   0   2   1 6.88160 0.45727   3   943.2
  -1  -2  -1 40.3318 1.32560   8  2880.7
  -1  -2  -1 40.9401 1.42635   4  1141.0
   1  -2   1 41.3974 1.54029   1   312.6
  -1  -2  -1 40.8552 1.44183   3  1064.5
   1  -2   1 43.2500 1.52042   8  2544.8
   1  -2   1 44.9116 1.49303   5  1623.7
   1  -2   1 41.6213 1.39386   4  1348.2
   1  -2   1 47.3634 1.71534   2   422.2
   1  -2   1 42.5697 1.56733   6  2030.1
   1  -2   1 39.8438 1.65044   8  3162.0
  -1  -2  -1 40.8299 1.30580   8  3427.4
  -1  -2  -1 42.4123 1.47593   7  2463.9
  -1  -2  -1 41.4598 1.74783   5  1629.5
  -1   2  -1 42.2326 1.53265   1   296.0
   1   2   1 43.6528 1.47199   7  2445.1
   1   2   1 44.1241 1.71966   5  1612.4
  -1   2  -1 44.4623 1.66795   8  3144.6
   1   2   1 44.4798 1.29719   8  3482.8
  -1   2  -1 41.5970 1.69244   2   442.1
  -1   2  -1 45.2970 1.39827   4  1321.9
   1   2   1 41.5976 1.43202   4  1164.2
  -1   2  -1 43.0826 1.58585   6  2049.8
   1   2   1 42.1062 1.43330   3  1042.5
   1   2   1 41.9489 1.30641   8  2825.7
  -1   2  -1 43.9851 1.52173   8  2562.2
   2  -2   1 2194.64 63.1967   8  2592.6
  -2  -2  -1 2292.44 63.0425   1    26.4
   2  -2   1 2354.58 63.3759   2   491.1
  -2  -2  -1 2255.79 63.0836   8  2791.4
  -2  -2  -1 2341.57 63.4110   5  1594.1
   2  -2   1 2434.04 63.0565   5  1751.7
  -2  -2  -1 2267.14 63.1427   4  1210.2
   2  -2   1 2321.59 63.2277   6  2095.9
   2  -2   1 2271.75 63.1457   4  1348.8
   2  -2   1 2343.19 63.3767   8  3214.0
   2  -2   1 2350.90 63.2533   1   315.5
   2   2   1 2309.98 63.1460   4  1236.8
   2   2   1 2313.49 63.1127   3  1119.5
  -2   2  -1 2321.25 63.2288   8  2614.1
   2   2   1 2220.62 63.0628   8  2751.5
   2   2   1 2261.01 63.1799   7  2491.2
  -2   2  -1 2273.41 63.1401   4  1323.3
  -2   2  -1 2321.34 63.3898   2   518.2
   2   2   1 2361.90 63.0460   1    73.1
  -2   2  -1 2412.65 63.2400   6  2123.2
   2   2   1 2271.91 63.0737   8  3392.3
  -2   2  -1 2225.99 63.2231   1   294.0
   2   2   1 2364.46 63.4084   2   827.4
   2   2   1 2357.75 63.3977   5  1570.0
  -2   2  -1 2296.77 63.3537   8  3192.5
   3  -2   1 1054.27 28.3402   8  3245.3
  -3  -2  -1 974.092 27.8514   1    96.3
   3  -2   1 1011.77 28.0632   4  1351.3
  -3  -2  -1 977.404 28.0249   4  1241.8
   3  -2   1 1036.90 28.3512   2   532.5
   3  -2   1 1018.40 28.1152   6  2137.0
   3  -2   1 959.107 28.0887   8  2617.9
  -3  -2  -1 1002.16 28.0214   8  2770.6
  -3  -2  -1 1034.11 28.3164   5  1571.1
  -3  -2  -1 1037.26 28.3856   2   814.1
   3  -2   1 1031.09 28.1351   1   319.5
   3   2   1 985.106 27.9697   8  2729.7
   3   2   1 1052.08 28.3731   2   780.6
  -3   2  -1 1015.27 28.1368   8  2645.3
   3   2   1 1011.31 28.0399   4  1273.6
   3   2   1 1029.57 27.8604   1   159.2
   3   2   1 1031.14 28.0255   8  3371.3
  -3   2  -1 990.074 28.1050   1   290.4
  -3   2  -1 984.728 28.2784   8  3217.9
  -3   2  -1 1040.11 28.4093   2   567.7
  -3   2  -1 997.273 28.0464   4  1321.6
  -3   2  -1 1056.02 28.1304   6  2173.0
  -4  -2  -1 42.6228 2.14721   5  1556.2
   4  -2   1 35.4869 1.80596   8  2632.0
  -4  -2  -1 35.7267 2.21438   2   791.2
   4  -2   1 41.4729 1.91323   6  2161.6
   4  -2   1 38.1463 1.82497   4  1354.5
  -4  -2  -1 37.8725 1.75252   4  1257.6
   4  -2   1 42.6855 1.90710   1   324.0
  -4  -2  -1 40.5500 1.55406   1   138.7
   4  -2   1 36.5786 2.10033   8  3266.2
   4  -2   1 41.7889 2.29520   2   556.5
  -4  -2  -1 45.1012 1.86367   8  2763.5
   4   2   1 43.8771 1.56455   1   215.4
  -4   2  -1 38.7039 2.44257   2   599.7
   4   2   1 36.1070 1.71629   8  2717.9
  -4   2  -1 41.1856 1.80670   4  1318.8
  -4   2  -1 40.4247 2.11175   8  3232.0
   4   2   1 44.3593 1.84800   4  1295.8
  -4   2  -1 37.6373 1.83539   1   286.1
  -4   2  -1 40.1580 1.93083   8  2666.2
   4   2   1 43.3239 1.85317   8  3364.1
   4   2   1 37.1712 2.17219   2   749.3
   5  -2   1 510.829 14.2559   4  1357.9
   5  -2   1 491.491 14.5126   8  3281.5
   5  -2   1 504.207 14.6928   2   570.5
  -5  -2  -1 490.396 14.2299   8  2761.3
   5  -2   1 507.720 14.2162   1   329.0
  -5  -2  -1 479.848 14.6430   2   777.6
  -5  -2  -1 483.878 13.8776   1   163.2
   5  -2   1 479.246 14.2255   6  2176.2
  -5  -2  -1 482.137 14.2417   8  3310.0
   5   2   1 503.276 13.8773   1   251.5
  -5   2  -1 501.238 14.7749   2   622.1
   5   2   1 505.397 14.2450   8  3361.8
  -5   2  -1 467.818 14.4642   8  3240.1
   5   2   1 507.403 14.1948   4  1311.0
  -5   2  -1 505.439 14.3401   8  2681.5
   6  -2   1 667.061 18.6257   8  3293.6
  -6  -2  -1 610.875 17.8326   1   177.0
  -6  -2  -1 653.582 18.8253   2   769.4
  -6  -2  -1 618.713 18.3017   8  3303.2
   6  -2   1 625.715 18.2434   4  1361.4
  -6  -2  -1 646.784 18.2917   8  2761.4
   6  -2   1 643.909 18.1893   1   334.3
   6   2   1 651.002 18.2983   8  3361.8
   6   2   1 640.435 17.8455   1   276.7
   6   2   1 639.202 18.2061   4  1322.6
  -6   2  -1 616.752 18.7959   2   639.0
  -6   2  -1 639.360 18.3607   8  2693.5
   7  -2   1 1.51221 1.04633   1   339.6
   7  -2   1 0.15429 1.26996   8  3303.6
  -7  -2  -1 1.47416 1.62019   2   764.3
  -7  -2  -1 -1.0971 1.05422   8  3297.1
  -7  -2  -1 0.36760 1.06435   8  2762.6
  -7  -2  -1 -0.6994 0.72066   1   184.9
   7  -2   1 1.02238 1.12233   4  1365.1
  -7   2  -1 0.20375 2.01722   2   652.5
   7   2   1 -1.0840 0.71538   1   295.9
   7   2   1 -0.0050 1.04234   4  1332.1
  -7   2  -1 -0.1240 1.04616   8  2703.5
   7   2   1 0.52150 1.10998   8  3363.0
  -8  -2  -1 22.9646 2.02917   8  3291.7
  -8  -2  -1 17.0266 2.46438   2   762.0
  -8  -2  -1 18.4361 1.41820   1   188.3
  -8  -2  -1 20.6285 1.91920   8  2764.7
   8  -2   1 19.9535 2.18670   8  3312.4
   8  -2   1 19.7697 1.88907   4  1368.8
   8  -2   1 22.2282 1.82136   1   345.2
   8   2   1 15.6928 1.82555   8  3364.8
   8   2   1 20.8560 1.86343   4  1340.1
   8   2   1 16.9859 1.38026   1   311.3
  -8   2  -1 23.5190 3.02668   2   663.9
  -8   2  -1 21.1232 2.01251   8  2712.1
  -9  -2  -1 -0.8098 1.82540   2   760.7
   9  -2   1 -0.5969 1.59880   8  3320.0
   9  -2   1 1.23997 1.30971   4  1372.6
   9  -2   1 0.49466 1.21984   1   350.8
  -9  -2  -1 1.68693 1.41975   8  2767.1
  -9  -2  -1 2.27786 1.44778   8  3286.4
   9   2   1 -1.0661 1.20549   4  1347.3
  -9   2  -1 -0.8885 2.30748   2   673.7
  -9   2  -1 -0.0413 1.41997   8  2719.9
   9   2   1 0.97202 1.36616   8  3367.4
   9   2   1 0.43169 0.92213   1   324.4
 -10  -2  -1 53.3838 3.86483   2   760.9
 -10  -2  -1 58.5427 3.28335   8  2769.9
  10  -2   1 50.7110 3.40795   8  3327.1
  10  -2   1 55.1993 3.10185   4  1376.2
  10  -2   1 53.0202 2.84723   1   356.8
  10   2   1 55.0878 2.48834   1   336.3
  10   2   1 47.8742 2.93010   4  1353.8
  10   2   1 53.6405 3.15850   8  3370.3
 -10   2  -1 53.1968 4.08557   2   682.6
 -10   2  -1 55.2975 3.19157   8  2726.9
  11  -2   1 120.744 5.13984   4  1380.2
 -11  -2  -1 124.533 5.35475   8  2773.1
 -11  -2  -1 129.422 6.09086   2   761.7
  11  -2   1 136.894 4.94233   1   362.6
  11  -2   1 126.169 5.65898   8  3333.6
  11   2   1 138.460 5.42632   8  3373.3
 -11   2  -1 126.473 6.30551   2   690.7
  11   2   1 127.570 5.21998   4  1359.9
 -11   2  -1 123.927 5.34940   8  2733.5
  11   2   1 126.638 4.48930   1   347.0
 -12  -2  -1 0.27319 2.33410   2   763.1
  12  -2   1 1.24813 1.88896   8  3339.8
 -12  -2  -1 0.19972 1.61223   8  2776.4
  12  -2   1 0.52251 1.56737   4  1384.1
  12  -2   1 0.04931 1.35133   1   368.4
 -12   2  -1 0.62211 2.53399   2   698.1
  12   2   1 2.70072 1.75511   8  3376.6
  12   2   1 1.51968 1.54763   4  1365.7
  12   2   1 -1.1457 1.04628   1   356.7
 -12   2  -1 0.52367 1.65350   8  2739.7
  13  -2   1 95.9276 4.80743   4  1387.9
  13  -2   1 101.201 5.22117   8  3345.8
  13  -2   1 105.530 4.49502   1   374.6
 -13  -2  -1 98.6290 5.05797   8  2779.8
 -13  -2  -1 96.0733 5.82890   2   765.2
 -13   2  -1 90.2261 4.90090   8  2745.5
  13   2   1 108.929 5.07794   8  3380.1
 -13   2  -1 97.6934 5.93914   2   705.3
  13   2   1 96.6160 4.72752   4  1371.2
  13   2   1 98.7166 3.99504   1   366.6
  14  -2   1 9.03199 1.94814   1   380.6
 -14  -2  -1 13.7526 3.36044   2   767.7
 -14  -2  -1 8.87573 2.41043   8  2783.4
  14  -2   1 8.24054 2.30094   4  1392.0
  14  -2   1 9.39609 2.55263   8  3351.5
 -14   2  -1 14.5762 2.65965   8  2751.1
  14   2   1 14.5859 2.57387   8  3383.6
  14   2   1 11.0259 1.64178   1   375.6
  14   2   1 6.72717 2.05868   4  1376.4
 -14   2  -1 7.94444 3.28241   2   712.0
 -15  -2  -1 9.22225 2.59373   8  2787.1
  15  -2   1 4.45664 1.85905   1   386.8
  15  -2   1 4.80071 2.61441   8  3356.9
  15  -2   1 6.45428 2.35759   4  1396.0
 -15  -2  -1 5.05483 2.31032   5  1559.8
 -15  -2  -1 7.24380 3.27862   2   770.4
  15   2   1 4.93988 2.42714   8  3387.3
  15   2   1 7.55037 1.65732   1   384.7
 -15   2  -1 9.15942 2.61488   8  2756.8
 -15   2  -1 6.82597 3.35939   2   718.5
  15   2   1 5.84619 2.20713   4  1381.6
 -16  -2  -1 5.68979 2.52329   5  1564.9
 -16  -2  -1 3.25049 2.50446   8  2790.8
  16  -2   1 2.84557 2.58802   8  3362.3
  16  -2   1 1.97698 2.28386   4  1399.9
 -16  -2  -1 6.77866 3.42609   2   773.4
  16  -2   1 4.79780 2.04131   1   393.2
  16   2   1 5.32289 2.35061   4  1386.7
  16   2   1 5.30719 2.58284   8  3391.1
 -16   2  -1 0.01960 2.36809   8  2762.2
  16   2   1 2.65889 1.54472   1   392.9
 -16   2  -1 -0.0468 3.32672   2   724.9
  17  -2   1 -0.4353 1.86453   1   399.6
  17  -2   1 0.55555 2.64336   8  3367.6
  17  -2   1 1.10129 2.46370   4  1403.9
 -17  -2  -1 1.21156 2.48802   8  2794.7
 -17  -2  -1 1.12353 2.53873   5  1570.5
 -17  -2  -1 -0.0646 3.35457   2   776.7
 -17   2  -1 0.44165 3.46252   2   731.0
 -17   2  -1 2.49897 2.57078   8  2767.5
  17   2   1 2.31659 2.34250   4  1391.6
 -18  -2  -1 7.54808 3.92002   2   780.2
  18  -2   1 2.10604 2.67597   4  1408.0
 -18  -2  -1 12.7508 3.34265   8  2798.6
  18  -2   1 7.49970 3.24435   8  3372.8
  18  -2   1 4.01838 2.20470   1   406.3
 -18   2  -1 7.39570 3.03560   8  2772.7
  18   2   1 7.52704 2.76658   4  1396.5
 -18   2  -1 5.88442 4.03752   2   737.1
 -19  -2  -1 29.1366 5.14809   2   783.8
  19  -2   1 20.9314 2.88804   1   413.2
 -19  -2  -1 19.0333 3.74759   8  2802.8
  19  -2   1 21.2360 4.08055   8  3378.0
  19  -2   1 19.7199 3.56770   4  1412.0
 -19   2  -1 30.8946 5.22920   2   743.2
  19   2   1 18.7780 3.38452   4  1401.4
 -19   2  -1 17.8326 3.79230   8  2777.9
 -20  -2  -1 6.26154 4.54960   2   787.8
  20  -2   1 6.29057 3.11174   4  1416.3
 -20  -2  -1 5.12169 3.51602   8  2806.8
 -20   2  -1 4.44877 4.46838   2   749.1
  20   2   1 4.37357 3.04378   4  1406.2
 -20   2  -1 7.33737 3.63365   8  2782.9
  20   2   1 7.32181 3.17050   6  1787.9
 -21  -2  -1 0.66258 3.48615   8  2811.0
 -21  -2  -1 -2.7020 4.46419   2   791.9
  21  -2   1 -1.4687 2.97079   4  1420.5
  21   2   1 -3.5088 2.93989   6  1792.7
  21   2   1 2.35935 3.26402   4  1411.0
 -21   2  -1 -1.9684 3.44697   8  2788.0
 -21   2  -1 -0.4844 4.54539   2   755.1
  21  -3  -1 5.28719 3.28274   4  1434.4
 -21  -3   1 4.90764 4.80648   2   794.8
 -21  -3   1 2.82749 3.71030   8  2826.4
 -21   3   1 2.16347 3.63085   8  2792.2
  21   3  -1 1.66576 3.00171   4  1421.0
  21   3  -1 3.95368 3.26895   6  1810.2
 -21   3   1 1.17211 4.82221   2   741.3
 -20  -3   1 14.8784 5.16379   2   791.2
  20  -3  -1 24.5079 4.31836   8  3387.7
  20  -3  -1 24.3503 3.86931   4  1430.9
 -20  -3   1 25.4177 4.36257   8  2823.1
  20   3  -1 18.8616 3.49864   4  1416.7
 -20   3   1 19.1957 4.07691   8  2787.3
  20   3  -1 17.1291 3.59892   6  1806.2
 -20   3   1 22.7751 5.39927   2   734.9
 -19  -3   1 35.2568 4.40204   5  1563.7
  19  -3  -1 24.1251 3.67088   4  1427.6
 -19  -3   1 28.0018 4.12422   8  2819.9
 -19  -3   1 24.3386 5.18990   2   787.8
  19  -3  -1 34.4510 4.46112   8  3382.9
 -19   3   1 30.4151 5.28201   2   728.7
 -19   3   1 31.5016 4.37328   8  2782.8
  19   3  -1 29.8667 3.68942   4  1412.2
  19   3  -1 24.0281 3.58641   6  1802.3
  18  -3  -1 1.30708 3.07885   8  3378.1
 -18  -3   1 -1.3796 2.85505   5  1557.8
 -18  -3   1 2.21931 2.90275   8  2816.8
  18  -3  -1 -0.1137 2.48957   4  1424.5
 -18  -3   1 4.85684 4.08767   2   784.5
  18   3  -1 0.72871 2.49319   6  1798.7
  18   3  -1 -0.6301 2.36259   4  1408.1
 -18   3   1 2.72962 4.00312   2   722.3
 -18   3   1 -2.3998 2.74193   8  2778.1
 -17  -3   1 -2.2620 3.31794   2   781.5
  17  -3  -1 1.89919 2.40744   4  1421.4
 -17  -3   1 3.88480 2.84612   8  2814.0
  17  -3  -1 -1.4996 2.48728   8  3373.4
  17   3  -1 0.16490 2.31879   6  1795.3
  17   3  -1 0.48035 2.45865   8  3414.3
 -17   3   1 0.51427 2.59193   8  2773.3
 -17   3   1 -0.9756 3.53815   2   715.7
  17   3  -1 3.07677 2.36393   4  1403.9
 -16  -3   1 5.79584 3.56159   2   778.8
  16  -3  -1 1.32011 1.88697   1   415.9
  16  -3  -1 0.23882 2.50432   8  3368.7
  16  -3  -1 0.03023 2.16281   4  1418.5
 -16  -3   1 -2.4272 2.20807   8  2811.4
  16   3  -1 -0.6636 1.95065   4  1399.7
 -16   3   1 -4.0170 2.06247   8  2768.6
 -16   3   1 2.58399 3.56178   2   709.0
  16   3  -1 2.07127 2.28567   6  1792.2
  16   3  -1 -1.1775 2.13593   8  3411.7
 -15  -3   1 60.4758 5.38124   2   776.4
  15  -3  -1 52.4456 4.25311   8  3363.9
  15  -3  -1 50.4960 3.76803   4  1415.8
  15  -3  -1 48.3061 3.31925   1   411.5
 -15  -3   1 45.0106 4.01589   8  2809.2
  15   3  -1 51.8278 3.83878   6  1789.3
  15   3  -1 47.3213 3.60230   4  1395.4
 -15   3   1 40.8214 4.97752   2   702.0
  15   3  -1 55.2285 3.93951   8  3409.4
 -15   3   1 47.7625 4.01878   8  2763.9
 -14  -3   1 16.4958 2.77175   8  2807.3
  14  -3  -1 7.80657 2.60293   8  3359.0
  14  -3  -1 11.8582 2.38828   4  1413.3
  14  -3  -1 10.5052 1.95454   1   406.8
 -14  -3   1 12.5989 3.47324   2   774.3
  14   3  -1 13.2112 1.47105   1   416.8
 -14   3   1 14.6183 3.83067   2   694.8
  14   3  -1 10.5614 2.35858   8  3407.5
 -14   3   1 11.9044 2.61229   8  2759.0
  14   3  -1 15.2072 2.36616   4  1391.3
  13  -3  -1 100.640 4.92974   4  1410.9
  13  -3  -1 98.8954 4.52961   1   402.7
 -13  -3   1 90.2953 4.97799   8  2805.6
 -13  -3   1 102.324 6.09515   2   772.6
  13  -3  -1 112.430 5.53383   8  3354.1
  13   3  -1 102.862 4.99451   8  3405.8
  13   3  -1 106.536 3.85708   1   410.0
  13   3  -1 105.783 4.81530   4  1387.1
 -13   3   1 104.786 5.18977   8  2754.1
 -13   3   1 117.059 6.47091   2   687.2
 -12  -3   1 7.71306 2.02010   8  2804.4
  12  -3  -1 5.63164 2.15418   8  3349.1
  12  -3  -1 10.8333 2.01894   4  1408.9
  12  -3  -1 10.6892 1.76822   1   398.7
 -12  -3   1 6.63127 2.75499   2   771.4
 -12   3   1 9.30299 3.11751   2   679.5
 -12   3   1 9.18316 2.06506   8  2749.1
  12   3  -1 6.19541 1.12457   1   402.5
  12   3  -1 11.7601 2.08479   8  3404.7
  12   3  -1 11.2032 1.88686   4  1383.0
  11  -3  -1 45.1938 3.31651   8  3344.0
  11  -3  -1 40.4098 2.61232   1   395.2
 -11  -3   1 36.9252 3.75434   2   770.8
 -11  -3   1 48.1890 3.16793   8  2803.8
  11  -3  -1 42.5256 2.87563   4  1407.4
  11   3  -1 42.2655 2.94999   8  3404.1
  11   3  -1 36.6153 2.60771   4  1378.7
 -11   3   1 43.5301 3.12736   8  2744.0
 -11   3   1 36.4786 3.99437   2   670.8
  11   3  -1 41.9442 1.97816   1   396.8
 -10  -3   1 60.6936 4.24371   2   770.9
  10  -3  -1 64.1178 3.12951   1   392.2
  10  -3  -1 61.3488 3.30675   4  1406.2
 -10  -3   1 61.1010 2.43952   1   196.8
  10  -3  -1 60.9806 3.64439   8  3338.8
 -10  -3   1 66.5254 3.55890   8  2804.0
  10   3  -1 64.1608 2.44462   1   390.6
  10   3  -1 65.7246 3.39345   8  3404.2
 -10   3   1 59.4160 4.57731   2   661.7
  10   3  -1 61.2463 3.15934   4  1374.5
 -10   3   1 58.0100 3.47691   8  2738.7
  -9  -3   1 95.7095 4.19210   8  3324.6
  -9  -3   1 88.5483 4.98486   2   772.0
   9  -3  -1 96.8576 3.87197   1   389.8
  -9  -3   1 88.0216 3.18615   1   198.3
   9  -3  -1 87.7907 4.36663   8  3333.1
   9  -3  -1 98.9823 4.07865   4  1405.7
  -9  -3   1 99.5883 4.28235   8  2805.1
   9   3  -1 90.5451 3.85946   4  1370.2
   9   3  -1 92.4753 3.14778   1   384.8
  -9   3   1 99.9386 4.32501   8  2733.1
  -9   3   1 83.0559 5.18192   2   651.7
   9   3  -1 92.1960 4.08062   8  3405.3
  -8  -3   1 8.23502 1.62639   8  2807.5
   8  -3  -1 7.59285 1.50446   4  1406.0
  -8  -3   1 8.92764 1.56764   8  3334.6
   8  -3  -1 10.1702 1.86935   8  3327.3
  -8  -3   1 9.06282 2.31756   2   774.1
  -8  -3   1 6.22031 0.86352   1   197.8
   8  -3  -1 7.90825 1.41540   1   388.0
   8   3  -1 6.74487 1.48793   8  3407.8
  -8   3   1 9.69686 1.65220   8  2727.3
   8   3  -1 7.43877 0.83890   1   378.5
   8   3  -1 7.96722 1.39290   4  1365.9
  -8   3   1 14.4455 3.03302   2   640.4
  -7  -3   1 110.466 4.33844   8  3346.3
  -7  -3   1 111.744 3.58361   1   192.9
  -7  -3   1 117.926 5.16850   2   778.0
  -7  -3   1 118.016 4.47380   8  2811.8
   7  -3  -1 117.116 4.32577   4  1407.2
   7  -3  -1 111.209 4.56055   8  3321.0
   7  -3  -1 119.645 4.25668   1   387.2
   7   3  -1 115.592 3.54454   1   374.2
   7   3  -1 112.446 4.09163   4  1361.4
   7   3  -1 118.493 4.35059   8  3412.1
  -7   3   1 115.245 5.43655   2   627.7
  -7   3   1 122.631 4.52652   8  2721.0
  -6  -3   1 54.8101 2.62737   8  2818.9
  -6  -3   1 53.5856 1.83817   1   180.2
   6  -3  -1 58.7538 2.88229   8  3314.0
  -6  -3   1 56.1463 3.28723   2   784.2
  -6  -3   1 52.2236 2.50883   8  3360.6
   6  -3  -1 52.9246 2.30427   6  2167.6
   6  -3  -1 54.8781 2.47354   1   387.4
   6  -3  -1 53.5670 2.49313   4  1410.2
   6   3  -1 55.5435 2.51008   8  3419.2
  -6   3   1 60.0834 2.67988   8  2714.1
   6   3  -1 54.2161 2.61702   6  1791.1
   6   3  -1 56.9915 2.38756   4  1356.8
   6   3  -1 56.1286 1.80804   1   369.5
  -6   3   1 48.2484 3.36557   2   612.7
   5  -3  -1 813.242 22.7590   1   389.4
  -5  -3   1 839.155 22.8797   8  2830.1
  -5  -3   1 778.471 22.7616   8  3378.7
  -5  -3   1 831.415 23.4639   2   793.3
   5  -3  -1 816.353 22.5769   6  2151.1
   5  -3  -1 804.452 22.7542   4  1415.7
  -5  -3   1 738.742 22.6570   4  1297.9
   5  -3  -1 769.591 22.7929   8  2662.8
   5  -3  -1 845.480 23.0829   8  3306.0
  -5   3   1 820.614 23.4889   2   594.7
   5   3  -1 806.906 22.8959   6  1798.8
  -5   3   1 824.005 22.8893   8  2706.1
   5   3  -1 820.588 22.7497   8  3430.5
   5   3  -1 812.887 22.6128   4  1351.8
   4  -3  -1 889.840 25.3169   8  2659.1
   4  -3  -1 938.158 25.5504   8  3296.4
   4  -3  -1 918.656 25.0822   6  2122.5
  -4  -3   1 862.764 25.2397   8  3403.2
   4  -3  -1 892.839 25.2986   1   393.4
  -4  -3   1 946.312 25.9154   2   807.1
  -4  -3   1 868.506 25.0940   4  1296.3
   4  -3  -1 891.368 25.2578   4  1425.0
  -4  -3   1 905.978 25.3571   8  2848.2
  -4   3   1 949.630 25.0961   6  2194.7
  -4   3   1 945.770 25.9225   2   572.3
   4   3  -1 896.929 25.2302   8  3448.6
   4   3  -1 880.759 25.3926   6  1810.4
   4   3  -1 901.315 25.1104   4  1346.1
  -4   3   1 898.094 25.3430   8  2696.7
  -3  -3   1 2356.01 65.1702   6  1797.2
  -3  -3   1 2361.93 65.1100   8  2877.8
  -3  -3   1 2462.76 65.5630   2   827.6
   3  -3  -1 2385.61 64.8862   6  2072.0
   3  -3  -1 2316.87 65.0660   8  2651.3
   3  -3  -1 2430.41 65.5228   2   511.9
  -3  -3   1 2306.97 64.8760   4  1290.4
   3  -3  -1 2341.02 65.0249   4  1441.0
   3  -3  -1 2414.88 65.1203   1   400.8
   3  -3  -1 2415.47 65.2307   8  3283.9
  -3   3   1 2280.49 65.0777   1   369.9
  -3   3   1 2371.19 65.1525   5  1768.3
   3   3  -1 2320.73 65.1739   6  1827.9
   3   3  -1 2378.63 64.8810   4  1339.1
  -3   3   1 2357.98 65.0165   4  1407.4
  -3   3   1 2355.31 65.0790   8  2684.3
  -3   3   1 2422.24 65.5541   2   543.4
  -3   3   1 2460.64 64.8880   6  2138.0
   3   3  -1 2340.00 65.0642   8  2838.2
   3   3  -1 2440.63 65.5061   2   796.8
   3   3  -1 2346.54 65.0043   8  3478.3
  -3   3   1 2338.56 65.2068   8  3251.0
   2  -3  -1 25.8854 1.30463   1   412.8
   2  -3  -1 24.5945 1.34954   8  3265.9
   2  -3  -1 22.4742 1.26754   3   848.1
   2  -3  -1 21.9376 1.64315   2   480.0
  -2  -3   1 24.7283 0.87825   1   417.8
  -2  -3   1 24.6502 0.95988   4  1272.0
   2  -3  -1 24.4791 1.46103   5  1763.8
   2  -3  -1 24.4392 1.16869   4  1470.0
  -2  -3   1 23.7447 1.32236   8  2926.4
   2  -3  -1 22.5060 1.15471   8  2635.9
  -2  -3   1 23.8297 1.33168   6  1829.0
   2  -3  -1 24.2818 1.08473   6  1990.6
  -2  -3   1 24.2829 0.89198   3  1112.5
   2   3  -1 25.3745 0.95948   4  1327.7
  -2   3   1 25.6815 1.77473   2   505.3
   2   3  -1 22.8695 0.86058   1   322.0
  -2   3   1 25.4346 1.20105   8  2666.3
   2   3  -1 26.5523 1.17302   8  3527.2
   2   3  -1 22.8781 1.61318   2   832.7
   2   3  -1 24.4811 0.88844   3  1031.4
   2   3  -1 25.2300 1.38276   6  1854.1
  -2   3   1 26.3957 1.10998   6  2046.0
  -2   3   1 24.7562 1.25377   1   387.6
  -2   3   1 21.9718 1.36382   5  1729.5
  -2   3   1 22.1280 1.30161   8  3235.4
   2   3  -1 23.5893 1.23887   8  2892.1
  -2   3   1 27.7370 1.16804   4  1439.4
  -1  -3   1 677.233 18.5779   8  2999.9
   1  -3  -1 649.041 18.5068   3   886.6
  -1  -3   1 667.454 18.3576   1   363.5
   1  -3  -1 684.940 18.7418   5  1712.2
   1  -3  -1 682.213 18.8474   2   434.6
   1  -3  -1 663.785 18.4992   8  3233.9
   1  -3  -1 668.207 18.4088   6  1897.7
  -1  -3   1 648.405 18.5987   6  1871.0
  -1  -3   1 639.400 18.2810   3   942.2
   1  -3  -1 651.105 18.3678   7  2275.4
   1  -3  -1 635.901 18.3930   4  1525.1
   1   3  -1 672.620 18.3553   1   322.3
  -1   3   1 659.417 18.4005   8  2634.9
   1   3  -1 678.218 18.4465   8  3600.9
  -1   3   1 654.131 18.3599   7  2238.2
   1   3  -1 667.334 18.5462   8  2970.1
  -1   3   1 677.068 18.8598   2   456.2
   1   3  -1 644.951 18.2798   3   885.0
  -1   3   1 661.262 18.6990   5  1687.1
   1   3  -1 669.528 18.6141   6  1893.1
  -1   3   1 656.237 18.5177   1   409.9
  -1   3   1 646.671 18.4981   3   863.2
  -1   3   1 647.430 18.3885   4  1494.0
  -1   3   1 686.291 18.4174   6  1936.8
  -1   3   1 671.981 18.4977   8  3200.6
   0  -3   1 1249.60 34.5811   1   345.0
   0  -3  -1 1265.03 34.5055   8  3160.2
   0  -3   1 1350.42 34.8447   5  1582.7
   0  -3   1 1211.92 34.3497   4  1485.9
   0  -3   1 1234.37 34.6851   6  1924.9
   0  -3  -1 1234.32 34.5938   6  1830.2
   0  -3  -1 1233.62 34.5105   7  2382.5
   0  -3  -1 1243.79 34.4346   8  2513.0
   0  -3  -1 1331.52 34.9107   5  1666.9
   0  -3   1 1275.94 34.7214   8  3084.9
   0  -3  -1 1214.55 34.5721   3   946.1
   0   3  -1 1292.65 34.5864   1   318.8
   0   3  -1 1275.37 34.7963   5  1558.6
   0   3   1 1261.36 34.4997   8  3111.2
   0   3  -1 1278.19 34.5841   8  3685.6
   0   3   1 1222.76 34.4994   7  2350.4
   0   3   1 1214.98 34.5624   3   920.9
   0   3   1 1271.37 34.6030   6  1857.7
   0   3  -1 1236.21 34.3615   7  2443.1
   0   3   1 1268.75 34.8739   5  1645.7
   0   3  -1 1271.75 34.6983   6  1947.4
   0   3  -1 1263.79 34.7076   8  3058.8
   0   3  -1 1283.45 34.3531   4  1389.5
   0   3   1 1238.55 34.4266   8  2562.2
  -1  -3  -1 1609.91 46.0306   8  3528.6
  -1  -3  -1 1673.38 46.0962   8  2993.8
  -1  -3  -1 1644.73 46.1781   3  1024.8
   1  -3   1 1768.71 46.4376   8  3153.6
  -1  -3  -1 1622.73 46.3078   6  1788.4
  -1  -3  -1 1637.36 46.1919   7  2459.5
   1  -3   1 1797.94 46.3679   5  1628.0
   1  -3   1 1657.45 46.0935   4  1395.9
   1  -3   1 1712.38 46.3051   1   337.7
   1  -3   1 1670.95 46.3091   6  1986.1
  -1  -3  -1 1739.58 46.5822   5  1630.8
   1  -3   1 1632.15 46.2486   8  2528.8
  -1   3  -1 1686.47 46.5275   2   423.5
   1   3   1 1673.46 46.0324   8  3596.4
   1   3   1 1672.47 46.3140   6  1812.8
   1   3   1 1652.54 46.0714   8  2926.5
  -1   3  -1 1699.67 46.2962   1   314.3
  -1   3  -1 1709.25 46.0950   4  1353.2
   1   3   1 1686.05 46.1349   4  1140.7
   1   3   1 1685.71 46.1962   7  2430.9
   1   3   1 1721.25 46.5509   5  1608.6
  -1   3  -1 1680.32 46.4036   8  3128.4
  -1   3  -1 1701.26 46.3249   5  1594.0
   1   3   1 1640.96 46.1673   3   993.6
  -1   3  -1 1695.66 46.2540   8  2554.0
  -1   3  -1 1734.71 46.3297   6  2013.1
   2  -3   1 66.1630 2.54132   8  3199.8
  -2  -3  -1 56.9261 2.59858   5  1603.9
   2  -3   1 60.8109 2.56189   2   451.9
   2  -3   1 62.4877 2.14004   4  1377.8
  -2  -3  -1 63.2651 2.03781   8  3411.6
   2  -3   1 62.5010 2.21620   5  1696.6
   2  -3   1 60.7246 2.32680   1   335.3
   2  -3   1 62.9998 2.32668   6  2043.3
  -2  -3  -1 64.5212 2.09461   8  2868.6
  -2  -3  -1 59.6426 2.10907   3  1102.7
   2  -3   1 62.9413 2.26011   8  2572.6
  -2  -3  -1 63.1936 2.12193   4  1177.7
  -2   3  -1 61.8749 2.46736   8  3172.3
   2   3   1 62.8500 2.18725   7  2475.0
  -2   3  -1 70.2126 2.32616   8  2600.0
   2   3   1 65.3228 2.13843   4  1215.9
   2   3   1 61.4553 2.02571   8  2810.6
   2   3   1 64.9382 2.42536   6  1787.7
  -2   3  -1 64.2609 2.12829   4  1342.1
   2   3   1 66.7929 2.02589   8  3470.0
   2   3   1 58.3563 2.55933   5  1576.8
  -2   3  -1 64.3302 2.65063   2   482.3
  -2   3  -1 63.8119 2.35703   6  2077.6
   2   3   1 64.2811 2.10875   3  1063.6
  -2   3  -1 61.1912 2.17204   5  1641.6
  -2   3  -1 61.7947 2.31123   1   309.2
   3  -3   1 687.477 18.8978   8  3230.6
  -3  -3  -1 660.653 18.5062   4  1217.1
  -3  -3  -1 665.290 18.9641   5  1584.7
   3  -3   1 667.888 18.6872   1   335.5
  -3  -3  -1 666.098 18.3256   1     3.7
  -3  -3  -1 641.850 18.4713   8  2820.2
   3  -3   1 681.311 18.4697   5  1783.7
   3  -3   1 639.189 18.6117   8  2598.9
   3  -3   1 683.557 18.6382   6  2087.6
   3  -3   1 669.062 18.9232   2   490.9
   3  -3   1 653.122 18.5393   4  1372.1
  -3   3  -1 655.576 18.4187   5  1699.7
  -3   3  -1 645.190 18.8345   8  3198.8
   3   3   1 665.639 18.3274   1    84.5
  -3   3  -1 661.925 18.6469   8  2630.8
  -3   3  -1 643.289 18.6482   1   303.9
   3   3   1 635.058 18.5814   7  2499.0
   3   3   1 701.246 19.0176   2   816.1
   3   3   1 641.414 18.4236   8  2765.8
   3   3   1 676.375 18.4430   8  3421.0
  -3   3  -1 673.569 18.9764   2   528.7
  -3   3  -1 654.490 18.5195   4  1335.1
   3   3   1 673.741 18.5162   4  1257.8
   3   3   1 654.391 18.4396   3  1115.5
  -3   3  -1 696.553 18.6547   6  2130.4
  -4  -3  -1 583.348 16.5932   2   826.7
  -4  -3  -1 566.152 16.0380   8  2799.3
  -4  -3  -1 582.200 16.4996   5  1571.2
   4  -3   1 579.710 16.5222   2   518.0
  -4  -3  -1 550.316 16.0065   4  1238.1
   4  -3   1 582.446 16.1435   6  2118.5
   4  -3   1 525.922 16.1048   8  2615.0
   4  -3   1 587.016 16.2050   1   337.4
   4  -3   1 581.108 16.4450   8  3252.4
   4  -3   1 565.024 16.0767   4  1370.5
  -4  -3  -1 563.409 15.7425   1    61.4
   4   3   1 582.631 15.7498   1   160.2
   4   3   1 562.979 16.0067   4  1283.5
   4   3   1 584.401 16.0092   8  3399.9
  -4   3  -1 508.934 16.1237   4  1329.6
  -4   3  -1 540.659 16.3730   8  3214.9
   4   3   1 580.666 16.5582   2   783.0
  -4   3  -1 552.465 15.8380   5  1756.6
  -4   3  -1 570.543 16.1946   8  2652.6
  -4   3  -1 592.462 16.1375   6  2170.1
  -4   3  -1 575.934 16.5977   2   563.7
  -5  -3  -1 1045.87 29.9305   5  1562.1
  -5  -3  -1 982.165 29.1572   1   100.9
   5  -3   1 1079.51 29.6703   1   340.1
   5  -3   1 1084.39 29.9618   8  3269.0
  -5  -3  -1 1028.20 29.5441   8  2789.2
   5  -3   1 1037.75 29.5788   4  1370.9
  -5  -3  -1 1091.14 30.1614   2   809.3
   5  -3   1 1030.94 29.5751   6  2139.4
   5   3   1 1087.33 29.5471   8  3389.7
   5   3   1 1087.14 29.5425   4  1301.2
  -5   3  -1 1094.39 29.6149   6  2199.9
  -5   3  -1 1071.76 30.1511   2   590.1
   5   3   1 1073.54 29.1791   1   214.6
  -5   3  -1 1045.03 29.6921   8  2669.0
  -6  -3  -1 0.11966 1.25213   5  1556.2
  -6  -3  -1 0.55176 0.89507   8  3318.5
   6  -3   1 0.44414 0.90654   4  1372.4
  -6  -3  -1 0.82988 0.94820   8  2784.2
  -6  -3  -1 -0.6188 1.34896   2   797.6
   6  -3   1 -1.5072 1.15697   8  3282.2
   6  -3   1 0.30450 0.94659   1   343.5
  -6  -3  -1 1.04595 0.64564   1   126.8
  -6   3  -1 0.77229 1.02305   8  2682.2
   6   3   1 0.44299 0.86475   4  1314.6
  -6   3  -1 0.08099 1.78232   2   610.8
   6   3   1 -0.0673 0.61550   1   252.2
   6   3   1 0.44369 0.89032   8  3384.6
  -7  -3  -1 25.8436 2.58880   2   789.9
  -7  -3  -1 29.4647 2.04401   8  2782.0
   7  -3   1 25.9596 1.94733   1   347.6
   7  -3   1 29.7713 2.41178   8  3293.2
  -7  -3  -1 27.9560 1.48637   1   142.7
   7  -3   1 30.1442 1.99836   4  1374.5
  -7  -3  -1 30.9039 2.04563   8  3309.9
   7   3   1 27.7722 1.43257   1   278.8
   7   3   1 31.3320 1.94503   4  1325.3
  -7   3  -1 29.8670 2.13163   8  2693.2
  -7   3  -1 29.6281 3.05070   2   627.4
   7   3   1 30.9388 1.99979   8  3382.3
  -8  -3  -1 381.796 11.6136   8  2781.4
   8  -3   1 373.493 11.5270   4  1377.1
  -8  -3  -1 381.000 12.3951   2   784.6
  -8  -3  -1 357.558 11.5518   8  3302.5
   8  -3   1 383.061 11.3810   1   352.0
  -8  -3  -1 362.889 10.8776   1   152.8
   8  -3   1 383.425 12.0108   8  3302.7
   8   3   1 372.542 10.8546   1   299.5
  -8   3  -1 381.100 11.6961   8  2702.7
   8   3   1 383.069 11.5481   8  3381.9
   8   3   1 364.012 11.3942   4  1334.2
  -8   3  -1 393.562 12.5853   2   641.5
   9  -3   1 9.12508 1.71586   4  1380.0
  -9  -3  -1 8.18537 1.14002   1   158.9
   9  -3   1 8.78475 2.00316   8  3311.1
  -9  -3  -1 5.72762 1.60692   8  2782.1
  -9  -3  -1 9.74566 1.70440   8  3295.9
   9  -3   1 9.77771 1.59861   1   356.5
  -9  -3  -1 9.56544 2.31018   2   781.4
   9   3   1 9.50447 1.61020   4  1342.2
  -9   3  -1 11.9249 2.94561   2   653.4
   9   3   1 7.49756 1.59027   8  3382.4
   9   3   1 9.32168 1.14095   1   316.3
  -9   3  -1 10.5548 1.82046   8  2711.1
 -10  -3  -1 2.11601 2.03133   2   779.6
 -10  -3  -1 0.11255 1.35527   8  2783.4
  10  -3   1 -0.3214 1.69630   8  3318.9
  10  -3   1 -1.1560 1.35012   4  1383.0
 -10  -3  -1 -1.2062 1.31761   8  3289.7
  10  -3   1 -0.4450 1.23593   1   361.4
 -10   3  -1 -2.2431 1.30042   8  2718.8
  10   3   1 -0.3546 0.87852   1   330.5
  10   3   1 0.57937 1.31198   4  1349.3
  10   3   1 -0.4086 1.30531   8  3383.7
 -10   3  -1 5.64922 2.70903   2   664.2
 -11  -3  -1 0.25701 1.49075   8  2785.3
  11  -3   1 1.55520 1.51803   4  1386.3
  11  -3   1 1.10534 1.87990   8  3326.0
  11  -3   1 2.25668 1.43158   1   366.5
 -11  -3  -1 2.07456 2.26133   2   778.9
  11   3   1 3.27521 1.55537   4  1355.9
  11   3   1 -0.1399 1.44901   8  3385.6
 -11   3  -1 1.69171 2.57814   2   673.8
  11   3   1 0.59242 0.98459   1   343.1
 -11   3  -1 0.32971 1.60451   8  2725.9
 -12  -3  -1 23.3827 3.28849   2   779.2
  12  -3   1 25.5638 2.49222   4  1389.5
  12  -3   1 19.3901 2.66267   8  3332.8
 -12  -3  -1 21.3181 2.50179   8  2787.4
  12  -3   1 21.2161 2.20202   1   371.9
 -12   3  -1 20.9533 2.54259   8  2732.6
  12   3   1 17.2987 2.20997   4  1362.0
  12   3   1 18.9923 2.41375   8  3387.8
  12   3   1 22.6216 1.69900   1   355.0
 -12   3  -1 23.1312 3.50164   2   682.8
 -13  -3  -1 304.860 11.3981   2   780.1
 -13  -3  -1 285.457 10.3122   8  2790.1
 -13  -3  -1 290.885 10.3926   5  1558.2
  13  -3   1 304.555 10.6403   8  3338.9
  13  -3   1 276.315 9.70484   1   377.5
  13  -3   1 300.480 10.2124   4  1393.0
  13   3   1 300.316 9.12233   1   365.7
 -13   3  -1 293.233 11.4305   2   690.9
  13   3   1 286.527 9.99818   4  1367.9
  13   3   1 299.702 10.2733   8  3390.5
 -13   3  -1 291.937 10.4681   8  2738.8
  14  -3   1 5.75386 2.51264   8  3345.0
  14  -3   1 7.81295 1.99015   1   383.0
 -14  -3  -1 10.4238 2.43925   8  2793.3
  14  -3   1 7.23503 2.22094   4  1396.7
 -14  -3  -1 8.61571 3.16622   2   781.4
 -14  -3  -1 11.2669 2.57997   5  1562.0
  14   3   1 11.0767 1.56656   1   376.0
  14   3   1 9.03492 2.17405   4  1373.5
 -14   3  -1 10.2381 2.47963   8  2744.8
  14   3   1 9.19979 2.29702   8  3393.4
 -14   3  -1 5.76485 3.21006   2   698.7
 -15  -3  -1 1.71203 2.33529   5  1566.2
  15  -3   1 2.75122 2.54864   8  3350.8
 -15  -3  -1 3.86529 2.38208   8  2796.1
 -15  -3  -1 2.30906 3.12948   2   783.3
  15  -3   1 -1.1389 1.99978   4  1400.3
  15  -3   1 0.34553 1.76880   1   388.6
 -15   3  -1 -1.4808 3.16252   2   706.1
  15   3   1 -0.1756 1.32409   1   385.3
 -15   3  -1 -0.1415 2.13787   8  2750.7
  15   3   1 0.03595 2.11084   8  3396.4
  15   3   1 -0.5321 1.97797   4  1378.9
  16  -3   1 0.88510 1.90176   1   394.5
  16  -3   1 4.21243 2.71322   8  3356.5
 -16  -3  -1 0.21266 2.30870   8  2799.4
 -16  -3  -1 0.63291 2.41083   5  1570.7
  16  -3   1 0.21572 2.30938   4  1404.0
 -16  -3  -1 -2.4188 3.08324   2   785.5
  16   3   1 0.41346 2.26533   8  3399.7
 -16   3  -1 -2.1565 2.27538   8  2756.4
  16   3   1 0.25146 2.07577   4  1384.2
 -16   3  -1 -6.9852 2.93835   2   713.2
  16   3   1 -1.0044 1.34719   1   394.9
  17  -3   1 5.87583 2.65570   4  1407.8
 -17  -3  -1 3.50775 3.55189   2   788.1
  17  -3   1 -0.2071 2.78207   8  3362.0
 -17  -3  -1 -5.2269 2.17255   8  2802.8
 -17  -3  -1 -1.8962 2.55866   5  1575.6
  17  -3   1 3.12554 2.12975   1   400.5
  17   3   1 -0.6767 2.20793   4  1389.3
 -17   3  -1 2.26394 3.71059   2   720.1
 -17   3  -1 -0.1037 2.61147   8  2761.9
  18  -3   1 1.76715 2.64251   4  1411.6
  18  -3   1 3.90313 2.23286   1   406.8
 -18  -3  -1 1.57537 2.85143   8  2806.4
  18  -3   1 1.84936 2.98688   8  3367.4
 -18  -3  -1 0.85955 3.81537   2   791.0
 -18  -3  -1 3.43373 2.94244   5  1581.0
 -18   3  -1 4.88096 3.97679   2   726.8
  18   3   1 1.01473 2.43052   4  1394.4
 -18   3  -1 5.10972 2.97024   8  2767.3
 -19  -3  -1 8.39382 4.40364   2   794.2
  19  -3   1 6.13977 2.54924   1   413.1
 -19  -3  -1 5.06665 3.26715   8  2810.1
  19  -3   1 2.64173 3.21196   8  3372.8
  19  -3   1 5.15772 2.98270   4  1415.5
  19   3   1 4.76276 2.96074   6  1789.1
  19   3   1 8.81921 2.97769   4  1399.4
 -19   3  -1 2.99576 4.13668   2   733.3
 -19   3  -1 8.64954 3.39878   8  2772.7
 -20  -3  -1 8.97126 4.63608   2   797.5
  20  -3   1 2.05330 2.93768   4  1419.5
 -20  -3  -1 13.4062 3.86820   8  2814.0
  20   3   1 8.07456 3.21598   4  1404.3
  20   3   1 7.82241 3.36239   6  1793.5
 -20   3  -1 8.61198 3.69614   8  2778.0
 -20   3  -1 3.50118 4.32612   2   739.8
 -21  -3  -1 7.75210 5.00871   2   801.2
 -21  -3  -1 11.0188 3.95667   8  2817.8
  21  -3   1 14.1683 3.78092   4  1423.5
  21   3   1 19.5638 3.98728   6  1798.0
  21   3   1 6.00298 3.39249   4  1409.3
 -21   3  -1 14.4848 5.32897   2   746.3
 -21   3  -1 17.9011 4.35456   8  2783.2
  21  -4  -1 20.8504 4.60994   8  3388.0
 -21  -4   1 20.0524 4.47099   8  2833.4
 -21  -4   1 14.6615 5.46644   2   803.9
  21  -4  -1 18.9653 3.89478   4  1437.6
  21   4  -1 25.2026 4.12911   6  1815.0
 -21   4   1 17.8011 5.52019   2   732.9
  21   4  -1 16.2122 3.59624   4  1419.7
 -21   4   1 19.8523 4.34350   8  2787.7
 -20  -4   1 3.29031 4.55059   2   800.7
  20  -4  -1 6.14576 3.59143   8  3383.0
  20  -4  -1 10.7649 3.37141   4  1434.2
 -20  -4   1 1.51206 3.39497   8  2830.4
  20   4  -1 2.45476 3.02551   6  1811.4
  20   4  -1 6.44941 3.03914   4  1415.3
 -20   4   1 7.83552 3.72942   8  2782.9
 -20   4   1 2.36098 4.48608   2   726.2
  19  -4  -1 10.7501 3.21914   4  1431.2
 -19  -4   1 12.4151 4.65277   2   797.7
  19  -4  -1 8.92257 3.64126   8  3378.1
 -19  -4   1 11.4331 3.52784   8  2827.6
 -19  -4   1 15.5682 3.82022   5  1569.2
  19   4  -1 9.75867 2.97575   4  1410.8
 -19   4   1 14.6378 4.77128   2   719.5
  19   4  -1 7.29857 2.99336   6  1808.0
 -19   4   1 18.8085 3.94748   8  2778.1
 -18  -4   1 19.4857 3.67512   8  2825.0
  18  -4  -1 19.3025 3.71672   8  3373.3
 -18  -4   1 18.8120 3.77679   5  1563.6
  18  -4  -1 9.35717 3.00207   4  1428.2
 -18  -4   1 9.67014 4.32769   2   795.0
 -18   4   1 8.67938 4.38668   2   712.6
 -18   4   1 15.7853 3.55037   8  2773.1
  18   4  -1 16.9673 3.18319   6  1804.9
  18   4  -1 11.5032 2.83265   4  1406.5
 -17  -4   1 2.52218 2.65000   8  2822.5
  17  -4  -1 1.41389 2.45062   4  1425.3
  17  -4  -1 -0.0268 2.75167   8  3368.2
 -17  -4   1 1.77517 2.89011   5  1558.2
 -17  -4   1 2.12272 3.59652   2   792.6
 -17   4   1 -0.9380 3.70978   2   705.4
  17   4  -1 -0.7878 2.12215   4  1402.1
  17   4  -1 2.19496 2.49743   6  1801.7
 -17   4   1 5.99099 2.92584   8  2768.2
  16  -4  -1 51.2493 3.51371   1   416.7
 -16  -4   1 32.9308 4.92631   2   790.3
  16  -4  -1 49.3264 3.91707   4  1422.6
 -16  -4   1 46.3194 4.19186   8  2820.5
  16  -4  -1 42.5915 4.20807   8  3363.4
  16   4  -1 45.5960 3.85885   8  3420.8
  16   4  -1 45.3373 3.61442   4  1397.7
  16   4  -1 37.0855 3.73980   6  1798.9
 -16   4   1 53.0853 4.38836   8  2763.1
 -16   4   1 39.9712 5.27829   2   698.3
 -15  -4   1 -3.0209 2.94064   2   788.7
 -15  -4   1 -0.7350 2.16786   8  2818.6
  15  -4  -1 2.67590 2.18131   4  1420.2
  15  -4  -1 0.24990 1.81434   1   411.8
  15  -4  -1 -0.6522 2.39575   8  3358.2
  15   4  -1 4.11774 2.05218   4  1393.3
  15   4  -1 -0.8870 2.05896   8  3418.9
  15   4  -1 1.79689 2.15904   6  1796.7
 -15   4   1 2.46286 2.45007   8  2758.2
 -15   4   1 1.03638 3.47892   2   690.5
  14  -4  -1 1.66197 1.70684   1   407.6
 -14  -4   1 -0.2072 2.04514   8  2817.2
  14  -4  -1 -2.6920 1.81376   4  1418.0
  14  -4  -1 -1.6848 2.16792   8  3353.1
 -14  -4   1 4.71150 3.12263   2   787.4
 -14   4   1 -0.1515 2.11647   8  2753.1
  14   4  -1 -1.4651 1.76201   8  3417.5
  14   4  -1 -0.6577 1.74593   4  1388.9
  14   4  -1 -2.5824 1.76984   6  1794.7
 -14   4   1 10.1553 3.80778   2   682.6
 -13  -4   1 3.25397 2.82410   2   786.6
  13  -4  -1 -1.9885 1.69302   4  1416.1
  13  -4  -1 -0.3401 2.06299   8  3347.8
  13  -4  -1 2.10286 1.63172   1   403.7
 -13  -4   1 -0.6433 1.82922   8  2816.4
 -13   4   1 -0.2667 1.84880   8  2747.8
  13   4  -1 0.59565 0.94392   1   416.0
  13   4  -1 1.26920 1.85141   6  1793.1
 -13   4   1 -4.4681 2.97938   2   674.2
  13   4  -1 0.01472 1.50692   4  1384.5
  13   4  -1 1.73848 1.79547   8  3416.6
  12  -4  -1 161.534 6.16342   1   400.5
  12  -4  -1 169.579 6.96035   8  3342.4
  12  -4  -1 161.257 6.41946   4  1414.5
 -12  -4   1 168.539 6.71074   8  2816.0
 -12  -4   1 164.922 7.81821   2   786.4
  12   4  -1 170.275 6.55878   6  1792.0
  12   4  -1 164.553 5.25075   1   410.3
 -12   4   1 167.835 7.82545   2   665.5
  12   4  -1 175.392 6.52891   8  3416.4
  12   4  -1 160.078 6.20247   4  1380.0
 -12   4   1 162.414 6.64566   8  2742.4
  11  -4  -1 39.8117 2.81799   4  1413.4
  11  -4  -1 33.3554 3.07476   8  3336.9
 -11  -4   1 37.5371 1.83850   1   157.8
 -11  -4   1 33.2640 2.84451   8  2816.5
 -11  -4   1 32.2494 3.64821   2   786.8
  11  -4  -1 36.9469 2.57762   1   397.4
  11   4  -1 41.3567 2.82901   8  3416.8
  11   4  -1 35.7765 2.53384   4  1375.5
  11   4  -1 37.5573 1.72868   1   403.0
 -11   4   1 35.0008 2.90943   8  2736.9
 -11   4   1 34.8619 4.01197   2   656.0
  11   4  -1 30.3146 2.70838   6  1791.6
 -10  -4   1 190.480 7.27968   8  3324.4
  10  -4  -1 196.608 7.01431   4  1412.8
  10  -4  -1 203.366 7.39328   8  3331.0
 -10  -4   1 191.048 5.95783   1   155.5
 -10  -4   1 206.382 8.08436   2   788.2
 -10  -4   1 190.670 7.15152   8  2817.8
  10  -4  -1 192.930 6.82182   1   394.7
  10   4  -1 197.367 5.89017   1   396.8
  10   4  -1 198.446 7.18342   6  1791.8
  10   4  -1 205.280 7.04341   8  3418.1
 -10   4   1 185.323 8.19323   2   645.6
 -10   4   1 202.228 7.26256   8  2731.0
  10   4  -1 195.252 6.78939   4  1370.8
   9  -4  -1 4.89718 1.55053   4  1412.9
   9  -4  -1 3.86479 1.38978   1   392.4
  -9  -4   1 2.22965 1.47495   8  2820.4
  -9  -4   1 0.85410 2.08013   2   790.7
  -9  -4   1 5.32033 1.53917   8  3334.2
  -9  -4   1 3.09880 0.76504   1   149.8
   9  -4  -1 5.48924 1.88440   8  3324.9
   9   4  -1 5.14315 1.37964   4  1366.0
   9   4  -1 3.60004 1.56564   6  1793.1
  -9   4   1 4.80958 1.63143   8  2724.9
   9   4  -1 4.18226 0.72204   1   389.4
  -9   4   1 2.09359 2.91738   2   634.2
   9   4  -1 3.45094 1.41477   8  3420.7
  -8  -4   1 70.1700 2.42410   1   136.6
   8  -4  -1 70.3677 3.28172   1   391.3
   8  -4  -1 72.3455 3.37688   4  1413.9
   8  -4  -1 67.9546 3.73335   8  3318.3
  -8  -4   1 72.8381 4.32091   2   794.5
  -8  -4   1 71.3497 3.37466   8  3345.7
  -8  -4   1 78.8314 3.57686   8  2824.7
   8   4  -1 75.6302 3.19937   4  1360.9
  -8   4   1 68.5010 3.49839   8  2718.3
   8   4  -1 70.6707 2.33615   1   384.7
  -8   4   1 65.7057 4.72216   2   621.6
   8   4  -1 73.2820 3.54624   6  1795.4
   8   4  -1 78.6044 3.41583   8  3425.1
  -7  -4   1 94.1470 3.83407   8  2831.3
  -7  -4   1 84.6312 3.54607   8  3359.2
   7  -4  -1 92.2441 4.07418   8  3310.9
   7  -4  -1 85.9362 3.60959   4  1416.2
  -7  -4   1 80.9826 4.34960   2   800.2
   7  -4  -1 92.9475 3.66066   1   390.8
  -7   4   1 90.7578 4.91974   2   607.1
   7   4  -1 90.6430 3.76847   6  1799.3
  -7   4   1 88.9336 3.78990   8  2711.1
   7   4  -1 87.3052 3.43204   4  1355.7
   7   4  -1 86.1822 3.56860   8  3431.8
  -6  -4   1 2.11751 1.00621   8  3375.7
  -6  -4   1 2.55235 1.15708   8  2841.2
   6  -4  -1 -1.7331 1.18673   8  3302.9
  -6  -4   1 -0.6998 1.57873   2   808.2
   6  -4  -1 2.71192 1.07767   1   391.2
   6  -4  -1 4.19176 1.00411   6  2125.6
   6  -4  -1 1.06600 0.94943   4  1420.5
  -6   4   1 0.03793 1.91344   2   590.5
   6   4  -1 2.71610 0.99082   8  3441.6
   6   4  -1 0.27387 0.80095   4  1349.8
  -6   4   1 1.55968 1.08979   8  2703.0
   6   4  -1 1.78441 1.10761   6  1805.2
   5  -4  -1 1.45544 0.94388   1   393.3
  -5  -4   1 1.36620 0.87255   8  3396.7
   5  -4  -1 -0.6409 0.82934   4  1427.3
  -5  -4   1 0.08681 1.42206   2   819.5
   5  -4  -1 0.60944 0.80357   6  2101.5
   5  -4  -1 -1.1496 1.03579   8  3293.5
  -5  -4   1 2.66760 0.73440   4  1278.5
   5  -4  -1 2.24839 0.86149   8  2645.6
  -5  -4   1 1.95622 1.06404   8  2856.2
   5   4  -1 -0.6514 0.95059   6  1813.7
  -5   4   1 0.17240 0.77970   6  2190.3
   5   4  -1 0.10367 0.79870   8  3456.6
   5   4  -1 2.05450 0.76670   4  1343.1
  -5   4   1 1.50289 0.96018   5  1779.2
  -5   4   1 0.10429 1.65921   2   570.8
  -5   4   1 1.27710 0.93688   8  2693.7
   4  -4  -1 8844.48 253.123   8  2639.0
   4  -4  -1 9337.47 252.923   6  2065.1
  -4  -4   1 8718.00 252.880   4  1271.5
   4  -4  -1 9642.50 253.365   8  3282.0
  -4  -4   1 9410.23 253.181   8  2878.8
   4  -4  -1 9242.84 253.180   1   397.5
  -4  -4   1 9678.30 253.788   2   835.4
   4  -4  -1 8969.15 253.053   4  1438.3
   4   4  -1 9307.99 253.033   8  3479.3
   4   4  -1 9284.49 252.767   3  1120.9
   4   4  -1 9074.50 253.273   6  1825.8
  -4   4   1 9102.90 253.163   5  1754.9
  -4   4   1 9438.62 252.914   6  2146.5
   4   4  -1 9448.71 252.903   4  1334.7
  -4   4   1 9610.47 253.741   2   546.8
  -4   4   1 9402.21 253.175   8  2682.3
  -3  -4   1 737.363 21.0637   4  1255.6
   3  -4  -1 767.085 22.1539   2   481.9
   3  -4  -1 769.443 21.4294   1   404.2
   3  -4  -1 782.104 21.5438   8  3267.2
   3  -4  -1 796.085 21.5519   5  1778.2
  -3  -4   1 760.483 21.3944   8  2912.8
   3  -4  -1 747.065 21.2608   4  1456.4
   3  -4  -1 729.149 21.2958   8  2627.4
   3  -4  -1 757.248 21.1460   6  2013.2
   3   4  -1 750.246 21.2197   8  3513.4
  -3   4   1 801.382 21.1750   6  2084.7
  -3   4   1 766.676 21.9350   2   517.8
   3   4  -1 755.986 20.9757   3  1057.3
   3   4  -1 771.793 21.0715   4  1322.6
  -3   4   1 746.249 21.4531   5  1726.5
   3   4  -1 755.950 21.5161   6  1842.9
  -3   4   1 761.537 21.3402   8  2667.7
  -3   4   1 761.047 21.2574   4  1414.3
  -2  -4   1 544.500 15.3761   5  1556.9
  -2  -4   1 535.554 14.9289   8  2962.5
  -2  -4   1 518.632 14.5388   4  1215.3
   2  -4  -1 527.938 14.7539   4  1486.8
  -2  -4   1 512.002 14.9895   6  1835.7
   2  -4  -1 530.079 14.9169   3   859.4
   2  -4  -1 518.583 14.6559   7  2225.9
   2  -4  -1 523.797 14.7069   6  1949.5
   2  -4  -1 556.837 15.1386   5  1735.2
  -2  -4   1 507.320 14.5346   3  1046.5
   2  -4  -1 528.072 14.9681   8  3246.2
   2  -4  -1 532.278 15.3446   2   451.7
   2  -4  -1 513.356 14.9161   1   414.5
   2   4  -1 538.177 14.5363   4  1299.3
   2   4  -1 519.818 14.5340   3   962.0
  -2   4   1 534.871 14.8049   8  2647.0
  -2   4   1 523.165 14.7312   4  1445.5
   2   4  -1 511.070 14.8509   8  2917.6
  -2   4   1 527.355 15.3916   2   482.8
   2   4  -1 533.468 14.7497   8  3563.4
   2   4  -1 536.447 14.5664   1   340.2
  -2   4   1 512.680 14.8942   1   383.5
  -2   4   1 521.357 14.9520   8  3206.5
  -2   4   1 519.858 15.0563   5  1695.2
  -2   4   1 533.283 14.7281   6  2007.7
   2   4  -1 528.807 15.0198   6  1866.6
  -1  -4   1 1059.83 28.8334   8  3027.2
   1  -4  -1 1046.36 28.6807   6  1888.0
   1  -4  -1 1021.88 28.5912   4  1539.3
   1  -4  -1 1052.78 28.7436   8  3212.6
   1  -4  -1 1027.80 28.7470   3   892.8
   1  -4  -1 1088.42 29.0784   5  1695.4
  -1  -4   1 1012.94 28.8613   6  1870.1
  -1  -4   1 995.041 28.5123   3   933.8
  -1  -4   1 1038.42 28.5998   1   382.3
  -1  -4   1 1101.15 29.1826   5  1573.7
   1  -4  -1 1033.88 28.5630   7  2308.3
  -1   4   1 1046.92 28.7700   1   400.7
   1   4  -1 1045.81 28.5953   1   335.3
  -1   4   1 1043.79 28.6132   8  2613.7
  -1   4   1 1018.44 28.5785   4  1495.0
  -1   4   1 1020.26 29.0017   5  1663.4
  -1   4   1 1023.74 28.7291   3   861.4
  -1   4   1 1068.11 29.2154   2   441.6
   1   4  -1 1020.51 28.5218   7  2496.0
  -1   4   1 1053.35 28.6828   6  1932.4
   1   4  -1 1001.99 28.5102   3   873.3
  -1   4   1 1030.43 28.5483   7  2256.0
  -1   4   1 1036.22 28.7419   8  3168.2
   1   4  -1 1053.38 28.8949   6  1899.1
   1   4  -1 1037.72 28.6514   8  3628.0
   1   4  -1 1045.69 28.7952   8  2986.9
   0  -4  -1 130.026 3.88951   8  3695.3
   0  -4  -1 129.238 4.10299   6  1839.8
   0  -4   1 131.884 4.27061   8  3094.5
   0  -4   1 133.169 4.08559   1   364.2
   0  -4  -1 129.733 4.01322   8  3151.3
   0  -4   1 129.584 4.22132   6  1911.7
   0  -4   1 132.969 3.73965   4  1537.9
   0  -4   1 131.430 3.97724   3   860.8
   0  -4  -1 133.257 3.95143   7  2395.1
   0  -4  -1 132.056 4.52056   5  1661.1
   0  -4   1 139.323 4.47427   5  1597.9
   0  -4  -1 123.583 4.05468   3   940.2
   0   4  -1 132.610 4.24193   8  3058.6
   0   4   1 130.715 3.93278   7  2349.3
   0   4   1 123.690 4.41854   5  1632.8
   0   4   1 135.650 4.13257   6  1874.9
   0   4   1 133.022 4.00259   8  3093.6
   0   4  -1 132.541 4.04533   8  3695.2
   0   4  -1 136.135 3.76856   7  2406.4
   0   4  -1 139.127 3.73837   4  1427.0
   0   4   1 131.357 3.86572   8  2553.0
   0   4  -1 131.958 4.38889   5  1566.8
   0   4  -1 132.860 4.24859   6  1941.8
   0   4  -1 137.512 4.07028   1   329.8
   0   4   1 129.351 4.03294   3   906.1
  -1  -4  -1 274.361 8.43985   6  1804.7
   1  -4   1 289.794 8.14402   4  1436.4
  -1  -4  -1 280.659 8.28441   3  1002.0
   1  -4   1 294.679 8.45063   1   354.8
   1  -4   1 282.753 8.36879   8  2516.4
   1  -4   1 301.013 8.62073   8  3150.1
   1  -4   1 314.383 8.63085   5  1632.0
   1  -4   1 287.779 8.46517   6  1958.4
  -1  -4  -1 291.870 8.29094   7  2458.4
  -1  -4  -1 280.388 8.12639   8  3572.0
  -1  -4  -1 281.938 8.21971   8  3044.3
  -1  -4  -1 302.523 8.87463   5  1633.2
   1   4   1 291.123 8.48377   6  1836.4
  -1   4  -1 299.619 8.37810   8  2550.5
  -1   4  -1 284.654 8.54648   5  1593.1
   1   4   1 295.361 8.12287   8  3646.7
   1   4   1 287.379 8.27635   3   961.4
  -1   4  -1 287.221 8.42164   1   324.1
  -1   4  -1 303.618 8.52479   6  1993.0
  -1   4  -1 275.647 8.54282   8  3115.9
  -1   4  -1 293.178 8.13704   4  1375.0
   1   4   1 288.518 8.19261   8  2970.1
   1   4   1 286.563 8.27006   7  2418.4
   1   4   1 286.602 8.77864   5  1604.7
   2  -4   1 80.9009 2.68314   4  1405.3
  -2  -4  -1 80.8600 3.36292   5  1611.3
  -2  -4  -1 78.7808 2.68733   8  2935.1
   2  -4   1 87.3921 3.33239   2   427.2
  -2  -4  -1 80.1762 2.79355   7  2498.9
   2  -4   1 81.8840 2.93133   6  2005.3
   2  -4   1 81.8466 2.86367   8  2556.2
   2  -4   1 81.7966 2.95051   5  1678.7
  -2  -4  -1 82.8111 2.68278   4  1146.3
  -2  -4  -1 80.6175 2.61118   8  3461.7
   2  -4   1 80.4546 3.17317   8  3190.8
   2  -4   1 86.1548 3.00438   1   350.2
  -2  -4  -1 81.2893 2.71410   3  1069.0
  -2   4  -1 78.2364 3.08880   8  3155.8
  -2   4  -1 80.4490 3.38025   2   462.0
  -2   4  -1 85.9853 3.01300   6  2046.9
  -2   4  -1 86.3152 2.95904   1   318.3
   2   4   1 82.0458 2.76692   7  2460.3
   2   4   1 83.4098 2.69104   3  1019.8
   2   4   1 77.2955 3.24918   5  1579.6
   2   4   1 87.0302 3.05480   6  1811.3
  -2   4  -1 84.7621 2.68124   4  1356.7
   2   4   1 85.6553 2.69251   4  1199.0
   2   4   1 80.3237 2.58094   8  3536.7
   2   4   1 81.0689 2.61353   8  2860.6
  -2   4  -1 86.9209 2.90068   8  2590.9
  -2   4  -1 80.3366 2.88367   5  1624.7
  -3  -4  -1 25.0654 1.30507   4  1191.2
   3  -4   1 23.5932 1.79520   8  3220.1
   3  -4   1 24.0455 1.53204   6  2046.5
   3  -4   1 22.8828 1.43001   8  2582.4
   3  -4   1 20.3215 1.42187   5  1737.5
  -3  -4  -1 27.7316 2.01520   5  1595.0
  -3  -4  -1 23.8922 1.34961   8  2870.9
   3  -4   1 29.1640 1.40812   4  1392.6
  -3  -4  -1 26.1939 1.30998   3  1128.1
   3  -4   1 19.2334 1.84793   2   461.5
   3  -4   1 29.8855 1.67173   1   348.4
  -3   4  -1 28.5217 1.34568   4  1346.0
   3   4   1 24.6650 1.24400   8  2800.8
  -3   4  -1 19.7195 1.99866   2   502.6
   3   4   1 27.2073 1.40033   7  2485.3
   3   4   1 27.0827 1.33342   4  1243.9
   3   4   1 27.3148 1.27059   8  3471.9
  -3   4  -1 28.6468 1.56379   8  2620.3
  -3   4  -1 29.8490 1.44041   5  1661.1
  -3   4  -1 25.7762 1.62981   6  2096.8
   3   4   1 27.8586 1.20911   1    20.1
   3   4   1 26.4088 1.26717   3  1070.8
   3   4   1 29.1380 1.71707   6  1795.2
  -4  -4  -1 1182.03 32.3781   8  2837.6
  -4  -4  -1 1162.14 32.9383   5  1582.7
   4  -4   1 1098.18 32.4701   8  2599.7
  -4  -4  -1 1132.01 32.3185   4  1217.5
   4  -4   1 1199.21 32.6066   1   348.4
   4  -4   1 1139.71 32.3859   4  1386.8
   4  -4   1 1226.44 32.8622   8  3241.8
   4  -4   1 1145.55 32.4379   6  2079.2
  -4   4  -1 1200.80 32.4800   6  2138.1
  -4   4  -1 1198.25 32.5642   8  2642.0
  -4   4  -1 1184.43 32.9852   2   536.5
  -4   4  -1 1126.19 32.2500   5  1700.1
   4   4   1 1178.83 32.2713   8  3438.3
   4   4   1 1173.34 32.2380   3  1109.1
   4   4   1 1186.85 32.3350   4  1272.7
   4   4   1 1147.42 32.0576   1    99.1
  -5  -4  -1 24.0201 2.29021   2   835.9
   5  -4   1 30.4544 1.92429   1   349.8
  -5  -4  -1 29.0296 1.73224   8  2819.4
  -5  -4  -1 33.5754 1.34356   1    28.0
   5  -4   1 31.7142 1.77500   4  1384.5
   5  -4   1 31.4618 2.25390   8  3258.9
   5  -4   1 32.9199 1.85321   6  2103.6
  -5  -4  -1 34.0588 2.36193   5  1573.9
   5   4   1 33.2543 1.34611   1   167.6
   5   4   1 34.6319 1.69288   8  3420.0
  -5   4  -1 36.2317 1.91904   6  2171.5
   5   4   1 32.9256 1.71166   4  1292.5
  -5   4  -1 32.3454 1.94044   8  2658.9
  -5   4  -1 32.8424 1.56850   5  1736.9
  -5   4  -1 22.9896 2.37246   2   564.2
  -6  -4  -1 35.7740 2.72372   2   822.5
  -6  -4  -1 42.2617 2.16490   8  3333.9
   6  -4   1 40.4684 2.29017   1   352.0
   6  -4   1 41.5080 2.63730   8  3272.9
  -6  -4  -1 43.3260 2.23046   8  2809.0
  -6  -4  -1 40.5426 1.63958   1    65.4
  -6  -4  -1 41.9048 2.70988   5  1567.7
   6  -4   1 43.9013 2.20793   4  1383.8
   6   4   1 38.9234 1.60656   1   219.9
   6   4   1 37.6587 2.03879   4  1307.4
  -6   4  -1 38.7861 3.06227   2   586.6
  -6   4  -1 39.5098 2.20980   6  2198.2
  -6   4  -1 37.0388 1.81854   5  1768.3
   6   4   1 46.7431 2.13089   8  3409.6
  -6   4  -1 43.8218 2.37062   8  2672.9
   7  -4   1 91.8247 3.78190   1   354.9
  -7  -4  -1 85.4624 4.43288   2   812.5
  -7  -4  -1 87.2876 3.05016   1    90.8
  -7  -4  -1 90.8334 3.67681   8  2803.0
  -7  -4  -1 95.4294 3.72724   8  3322.6
  -7  -4  -1 84.5178 4.15938   5  1563.7
   7  -4   1 92.7008 4.23193   8  3284.3
   7  -4   1 93.2993 3.72325   4  1384.4
   7   4   1 87.5601 3.57094   4  1319.2
   7   4   1 94.5598 3.66291   8  3403.5
   7   4   1 92.0688 3.04299   1   257.4
  -7   4  -1 93.5397 4.86991   2   605.2
  -7   4  -1 98.1927 3.92934   8  2684.3
  -8  -4  -1 113.362 5.32877   2   805.6
   8  -4   1 118.495 5.05062   8  3294.4
  -8  -4  -1 111.677 4.48892   8  2799.8
   8  -4   1 113.153 4.47446   1   358.3
  -8  -4  -1 108.830 4.43200   8  3313.2
   8  -4   1 114.043 4.45833   4  1385.9
  -8  -4  -1 109.120 4.90316   5  1561.3
  -8  -4  -1 108.806 3.69283   1   107.9
   8   4   1 108.338 4.29293   4  1329.1
   8   4   1 114.998 4.39857   8  3400.2
   8   4   1 112.952 3.67487   1   285.4
  -8   4  -1 112.847 5.74921   2   621.1
  -8   4  -1 110.826 4.62193   8  2694.4
   9  -4   1 28.5113 2.70928   8  3303.6
  -9  -4  -1 29.0447 2.68328   5  1560.3
   9  -4   1 31.5682 2.32414   1   362.1
  -9  -4  -1 24.7546 2.21663   8  3305.1
  -9  -4  -1 28.0876 2.33758   8  2798.2
  -9  -4  -1 25.3338 2.96371   2   800.8
  -9  -4  -1 27.4023 1.58795   1   119.5
   9  -4   1 26.2900 2.23761   4  1387.7
  -9   4  -1 24.5139 3.48332   2   634.8
   9   4   1 25.9906 2.13641   8  3398.6
   9   4   1 31.4907 2.20136   4  1337.8
  -9   4  -1 28.4998 2.41534   8  2703.5
   9   4   1 32.0381 1.55519   1   306.9
  10  -4   1 27.9009 2.34003   1   366.4
 -10  -4  -1 29.2121 2.77422   5  1560.5
 -10  -4  -1 26.5544 3.08871   2   797.6
 -10  -4  -1 28.8756 2.43330   8  3297.9
  10  -4   1 29.9456 2.43729   4  1390.0
 -10  -4  -1 25.5791 1.63673   1   126.8
 -10  -4  -1 30.0606 2.47828   8  2797.8
  10  -4   1 25.2592 2.71550   8  3311.6
  10   4   1 33.1881 2.41337   8  3398.3
 -10   4  -1 28.6914 2.47158   8  2711.7
 -10   4  -1 32.8272 3.68436   2   647.1
  10   4   1 30.1083 1.65694   1   324.8
  10   4   1 29.9897 2.31264   4  1345.3
  11  -4   1 3.36738 1.60823   4  1392.7
  11  -4   1 8.44106 1.73216   1   370.7
  11  -4   1 7.10053 2.16632   8  3319.1
 -11  -4  -1 3.84408 2.31913   2   795.5
 -11  -4  -1 8.04130 1.91105   8  3291.2
 -11  -4  -1 4.23603 1.72173   8  2798.4
 -11  -4  -1 4.07028 1.95149   5  1561.5
 -11   4  -1 3.40179 1.78082   8  2719.1
 -11   4  -1 6.43373 2.91683   2   658.0
  11   4   1 3.54989 1.01843   1   339.8
  11   4   1 2.03747 1.45295   4  1352.4
  11   4   1 4.15688 1.63228   8  3398.8
 -12  -4  -1 35.1847 3.22373   5  1563.2
  12  -4   1 34.3674 2.65971   1   375.4
 -12  -4  -1 33.4791 2.93740   8  2799.7
  12  -4   1 34.8759 3.33676   8  3326.1
  12  -4   1 40.7795 2.99263   4  1395.4
 -12  -4  -1 30.2079 3.58818   2   794.5
  12   4   1 37.4138 2.75883   4  1358.8
  12   4   1 39.6040 2.92107   8  3400.0
 -12   4  -1 32.8440 3.99388   2   668.0
 -12   4  -1 38.0396 3.07941   8  2726.1
  12   4   1 34.0226 1.95515   1   353.6
 -13  -4  -1 5.76884 2.12184   8  2801.3
  13  -4   1 4.66851 1.83888   1   380.3
 -13  -4  -1 2.13061 2.12924   5  1565.7
  13  -4   1 5.70923 1.98491   4  1398.5
 -13  -4  -1 5.14260 2.82440   2   794.3
  13  -4   1 6.85638 2.41655   8  3332.8
  13   4   1 4.16759 1.22334   1   365.5
  13   4   1 4.02127 1.91441   8  3401.6
  13   4   1 5.92153 1.93738   4  1365.0
 -13   4  -1 2.97142 3.20397   2   677.2
 -13   4  -1 9.82549 2.31511   8  2732.7
 -14  -4  -1 23.3244 3.13237   5  1568.7
  14  -4   1 19.3507 2.65817   4  1401.6
  14  -4   1 21.6185 2.53753   1   385.7
 -14  -4  -1 22.4940 2.90934   8  2803.4
 -14  -4  -1 12.8193 3.40539   2   795.0
  14  -4   1 16.7285 3.02795   8  3339.2
  14   4   1 21.5756 1.78534   1   376.9
  14   4   1 20.9182 2.62157   4  1370.8
 -14   4  -1 26.5511 3.09565   8  2739.2
  14   4   1 18.0683 2.67976   8  3403.9
 -14   4  -1 21.9663 4.11824   2   686.0
  15  -4   1 29.7557 3.19670   4  1404.8
 -15  -4  -1 35.0709 3.61758   5  1572.3
  15  -4   1 31.2662 2.90963   1   390.7
  15  -4   1 24.6355 3.50873   8  3345.3
 -15  -4  -1 27.5926 4.17758   2   796.0
 -15  -4  -1 29.6394 3.42148   8  2805.9
 -15   4  -1 26.5213 4.53497   2   694.0
 -15   4  -1 31.1539 3.46896   8  2745.1
  15   4   1 32.8849 3.12952   4  1376.6
  15   4   1 30.0192 2.09352   1   388.5
  15   4   1 35.3168 3.37263   8  3406.1
 -16  -4  -1 28.2105 3.57993   5  1576.2
 -16  -4  -1 21.3739 4.21460   2   797.5
  16  -4   1 25.8271 2.94453   1   396.4
  16  -4   1 30.1731 3.38730   4  1408.4
 -16  -4  -1 22.8851 3.39004   8  2808.6
  16  -4   1 24.0115 3.68446   8  3351.3
 -16   4  -1 28.8460 3.60813   8  2751.0
 -16   4  -1 21.9631 4.45115   2   702.0
  16   4   1 27.9889 3.13573   4  1382.0
  17  -4   1 -1.4327 2.74893   8  3356.9
  17  -4   1 1.46508 2.18713   1   401.8
 -17  -4  -1 2.39563 2.66563   8  2811.5
  17  -4   1 2.56501 2.61291   4  1411.8
 -17  -4  -1 -0.7510 3.42929   2   799.4
 -17  -4  -1 4.51289 2.93808   5  1580.6
 -17   4  -1 -1.4461 2.57075   8  2756.8
  17   4   1 -2.6197 2.20603   6  1787.7
  17   4   1 1.78760 2.29337   4  1387.3
 -17   4  -1 3.35537 3.74025   2   709.5
  18  -4   1 0.11739 2.57726   4  1415.4
 -18  -4  -1 -0.0759 2.73925   8  2814.6
 -18  -4  -1 3.73789 3.89824   2   801.7
  18  -4   1 3.36964 3.02472   8  3362.5
  18  -4   1 -0.1561 2.19094   1   407.6
 -18  -4  -1 0.15773 2.91399   5  1585.5
 -18   4  -1 1.14781 3.77133   2   716.8
 -18   4  -1 -0.8095 2.69185   8  2762.4
  18   4   1 1.57707 2.42857   4  1392.6
  18   4   1 4.88968 2.77611   6  1791.3
  19  -4   1 0.51016 2.84994   4  1419.1
 -19  -4  -1 -2.2575 2.87683   8  2817.9
  19  -4   1 0.64439 2.29978   1   413.7
  19  -4   1 5.14718 3.50109   8  3368.1
 -19  -4  -1 1.57674 4.10798   2   804.3
 -19   4  -1 -2.9153 3.97933   2   723.9
  19   4   1 -0.5858 2.81511   6  1795.1
  19   4   1 2.38151 2.66742   4  1397.7
 -19   4  -1 -1.2348 3.02407   8  2768.0
  20  -4   1 18.9152 4.23883   8  3373.6
  20  -4   1 18.7817 3.74230   4  1422.8
 -20  -4  -1 20.9759 5.32763   2   807.1
 -20  -4  -1 21.9738 4.20107   8  2821.3
 -20   4  -1 13.3212 4.97865   2   730.8
  20   4   1 18.7441 3.55533   4  1402.6
  20   4   1 17.7221 3.80833   6  1798.9
 -20   4  -1 21.7228 4.27451   8  2773.4
  21  -4   1 -0.7121 3.19311   4  1426.7
 -21  -4  -1 7.71132 5.04886   2   810.3
 -21  -4  -1 5.23271 3.71482   8  2825.0
  21   4   1 0.54260 3.08934   4  1407.8
 -21   4  -1 6.15642 4.95778   2   737.6
  21   4   1 1.56461 3.34351   6  1803.2
 -21   4  -1 -0.0280 3.54789   8  2778.8
 -21  -5   1 4.33563 3.81385   8  2840.9
  21  -5  -1 0.26134 3.20679   4  1441.0
  21  -5  -1 -4.0876 3.54537   8  3383.8
 -21  -5   1 -0.3814 4.74104   2   812.8
 -21   5   1 -0.6849 4.79200   2   724.9
 -21   5   1 2.31617 3.67524   8  2783.8
  21   5  -1 0.01316 2.89972   4  1418.7
  21   5  -1 3.76882 3.32008   6  1820.2
  20  -5  -1 19.6457 4.41736   8  3378.8
 -20  -5   1 9.70819 3.88606   8  2838.1
  20  -5  -1 15.4044 3.60445   4  1437.9
 -20  -5   1 9.70277 4.98985   2   810.0
 -20   5   1 15.9789 4.12606   8  2778.7
 -20   5   1 10.7431 5.08405   2   717.8
  20   5  -1 19.9635 3.57608   4  1414.1
  20   5  -1 16.9606 3.71554   6  1816.6
  19  -5  -1 5.46501 3.00813   4  1434.9
 -19  -5   1 3.68317 3.21563   8  2835.6
 -19  -5   1 3.54645 3.48512   5  1574.3
 -19  -5   1 -0.1440 4.04083   2   807.5
  19  -5  -1 4.99036 3.34847   8  3373.8
 -19   5   1 -0.3724 4.14929   2   710.7
  19   5  -1 3.64939 2.66143   4  1409.7
 -19   5   1 6.47921 3.41893   8  2773.7
  19   5  -1 2.98412 2.90653   6  1813.6
 -18  -5   1 10.8285 4.36134   2   805.4
 -18  -5   1 15.9649 3.50758   8  2833.5
  18  -5  -1 15.9276 3.27944   4  1432.1
  18  -5  -1 13.4064 3.64238   8  3368.7
 -18  -5   1 11.6805 3.67955   5  1569.1
  18   5  -1 16.3111 3.01453   4  1405.2
  18   5  -1 17.1016 3.30602   6  1810.7
 -18   5   1 16.6778 3.47001   8  2768.6
 -18   5   1 11.4529 4.54038   2   703.2
  17  -5  -1 3.90836 2.87311   8  3363.6
 -17  -5   1 2.89055 2.71585   8  2831.4
 -17  -5   1 5.06769 3.18281   5  1564.4
  17  -5  -1 1.07730 2.40428   4  1429.5
 -17  -5   1 2.66539 3.75185   2   803.5
 -17   5   1 -0.0827 3.85413   2   695.6
 -17   5   1 -1.3241 2.48953   8  2763.5
  17   5  -1 -2.2435 1.99378   4  1400.6
  17   5  -1 -4.0193 2.22611   6  1808.1
  16  -5  -1 79.3603 5.38936   8  3358.3
 -16  -5   1 91.0451 6.57089   2   802.0
  16  -5  -1 73.9408 4.47910   1   417.6
  16  -5  -1 75.1451 4.74557   4  1427.1
 -16  -5   1 71.8250 5.36333   5  1559.8
 -16  -5   1 88.3772 5.36910   8  2829.9
 -16   5   1 79.8726 5.20065   8  2758.3
 -16   5   1 75.9196 6.42217   2   687.9
  16   5  -1 79.4277 5.04287   6  1805.7
  16   5  -1 74.8110 4.50153   4  1396.0
  15  -5  -1 -0.7248 1.87406   1   413.0
 -15  -5   1 1.60133 2.31048   8  2828.6
 -15  -5   1 -2.3787 3.03952   2   800.8
  15  -5  -1 4.16316 2.71003   8  3353.1
 -15  -5   1 -1.2442 2.54440   5  1555.8
  15  -5  -1 1.09011 2.23874   4  1424.9
  15   5  -1 1.48588 1.93508   4  1391.6
 -15   5   1 3.72211 2.51969   8  2753.1
  15   5  -1 1.26476 2.23250   6  1803.8
 -15   5   1 0.49200 3.66049   2   679.6
  15   5  -1 5.65275 2.32559   8  3428.9
 -14  -5   1 -0.0676 2.09971   8  2827.9
 -14  -5   1 4.55225 3.18088   2   800.2
  14  -5  -1 1.89788 2.03876   4  1423.1
  14  -5  -1 0.79671 1.79476   1   409.1
  14  -5  -1 1.91817 2.33344   8  3347.7
 -14   5   1 2.37756 2.14039   8  2747.7
  14   5  -1 3.98953 2.18449   6  1802.3
  14   5  -1 2.09952 1.84179   4  1387.0
  14   5  -1 2.13524 1.94367   8  3428.2
 -14   5   1 0.87372 3.78979   2   671.0
  13  -5  -1 -4.4009 1.88222   8  3342.2
  13  -5  -1 -1.9706 1.42937   1   405.5
 -13  -5   1 -0.4800 2.74208   2   800.2
 -13  -5   1 -1.4568 1.85231   8  2827.8
  13  -5  -1 -0.6352 1.65716   4  1421.5
 -13   5   1 -4.5868 3.36550   2   662.0
  13   5  -1 1.73241 1.92533   6  1801.2
  13   5  -1 3.45718 1.71502   4  1382.3
  13   5  -1 4.24464 1.89662   8  3428.1
 -13   5   1 -0.4989 1.93918   8  2742.2
 -12  -5   1 -0.0567 1.74521   8  2828.4
  12  -5  -1 1.72759 1.64765   4  1420.4
 -12  -5   1 0.03130 2.49114   2   800.8
 -12  -5   1 5.57889 1.03284   1   114.4
  12  -5  -1 3.51446 2.07362   8  3336.4
  12  -5  -1 7.33324 1.81496   1   402.5
  12   5  -1 2.30776 1.51245   4  1377.5
  12   5  -1 4.64789 1.92121   6  1800.7
 -12   5   1 5.57987 1.97553   8  2736.4
  12   5  -1 2.74147 1.64528   8  3428.7
 -12   5   1 4.44030 3.24123   2   652.3
 -11  -5   1 14.1005 2.97974   2   802.3
  11  -5  -1 14.1259 2.36036   8  3330.6
 -11  -5   1 12.4490 1.07714   1   108.1
  11  -5  -1 12.5699 1.94323   4  1419.7
  11  -5  -1 10.6768 1.85946   1   399.7
 -11  -5   1 15.6660 2.25441   8  2829.9
 -11   5   1 14.4510 2.14189   8  2730.6
  11   5  -1 15.8615 2.03399   8  3430.3
 -11   5   1 12.0271 3.38358   2   642.0
  11   5  -1 12.0315 0.96214   1   414.2
  11   5  -1 14.5231 1.84817   4  1372.6
  11   5  -1 12.0496 2.12186   6  1800.8
 -10  -5   1 101.249 3.60740   1    97.0
  10  -5  -1 107.610 4.75213   4  1419.6
 -10  -5   1 119.440 6.03569   2   804.7
 -10  -5   1 113.502 4.95171   8  2832.5
 -10  -5   1 108.315 4.80698   8  3332.5
  10  -5  -1 111.920 5.24404   8  3324.2
  10  -5  -1 119.251 4.72068   1   397.5
  10   5  -1 114.285 4.59288   4  1367.6
 -10   5   1 124.074 5.03301   8  2724.2
 -10   5   1 111.614 6.30878   2   630.8
  10   5  -1 123.663 4.83994   8  3432.9
  10   5  -1 125.636 3.63517   1   410.0
  10   5  -1 122.149 5.02500   6  1801.8
   9  -5  -1 6.77538 1.57690   1   395.7
  -9  -5   1 9.08491 1.81497   8  2836.6
   9  -5  -1 5.76621 1.51720   4  1420.5
  -9  -5   1 4.63942 2.37109   2   808.1
  -9  -5   1 6.13988 1.55770   8  3343.6
   9  -5  -1 8.53757 1.99969   8  3317.5
   9   5  -1 6.52919 1.39420   4  1362.4
   9   5  -1 8.47066 1.77494   6  1803.6
   9   5  -1 9.98897 1.63925   8  3436.9
  -9   5   1 10.6856 3.19315   2   618.3
  -9   5   1 7.05534 1.66817   8  2717.5
  -8  -5   1 46.9166 3.62435   2   813.6
   8  -5  -1 50.0216 3.22411   8  3310.3
   8  -5  -1 47.5771 2.67063   4  1422.3
  -8  -5   1 44.5012 2.83435   8  2842.7
   8  -5  -1 49.4955 2.80519   1   394.6
  -8  -5   1 50.2919 2.77652   8  3356.2
   8   5  -1 54.0954 2.70666   8  3443.2
   8   5  -1 51.5931 3.01608   6  1806.6
  -8   5   1 51.9212 2.97057   8  2710.4
   8   5  -1 48.5399 2.52571   4  1356.7
  -8   5   1 43.3935 4.09253   2   604.8
  -7  -5   1 258.932 9.26816   2   820.5
   7  -5  -1 251.524 8.64841   8  3302.3
   7  -5  -1 263.558 8.22554   4  1425.6
  -7  -5   1 250.360 8.15139   8  3371.3
   7  -5  -1 265.908 8.26403   1   394.5
  -7  -5   1 273.531 8.41214   8  2851.5
  -7   5   1 257.189 8.35357   8  2702.6
  -7   5   1 258.079 9.41529   2   589.2
   7   5  -1 256.620 7.94109   4  1350.6
   7   5  -1 248.978 8.43261   6  1811.2
   7   5  -1 262.239 8.10347   8  3452.0
  -7   5   1 237.001 8.09103   5  1777.2
   6  -5  -1 30.4645 2.03913   1   395.3
  -6  -5   1 26.5922 2.69672   2   830.0
   6  -5  -1 29.4141 1.76857   6  2085.4
  -6  -5   1 30.0029 2.04286   8  2864.1
   6  -5  -1 24.7748 1.82468   4  1430.8
  -6  -5   1 34.3380 1.94229   8  3389.9
   6  -5  -1 27.3186 2.25875   8  3293.6
  -6   5   1 25.0303 1.86191   5  1761.7
   6   5  -1 25.6915 2.06140   6  1817.8
  -6   5   1 22.7303 2.85193   2   571.7
  -6   5   1 28.3061 2.00200   8  2693.8
   6   5  -1 28.4780 1.64682   4  1343.7
  -6   5   1 28.9468 1.73551   6  2190.9
   6   5  -1 27.7307 1.76033   8  3464.7
   5  -5  -1 177.496 5.78488   4  1438.9
   5  -5  -1 185.380 6.22380   8  3283.1
   5  -5  -1 180.604 5.85520   8  2629.5
   5  -5  -1 187.822 5.63586   6  2057.5
  -5  -5   1 180.507 5.64795   8  3413.3
   5  -5  -1 186.381 5.99160   1   397.5
  -5  -5   1 174.588 5.54608   4  1257.3
  -5  -5   1 174.219 5.91722   8  2882.2
   5   5  -1 172.660 5.53490   4  1335.4
   5   5  -1 177.167 5.34590   3  1107.8
  -5   5   1 169.963 5.85298   5  1742.7
  -5   5   1 170.847 6.70363   2   551.2
  -5   5   1 193.266 5.66848   6  2155.1
   5   5  -1 180.662 6.09804   6  1826.6
   5   5  -1 181.979 5.69783   8  3482.8
  -5   5   1 179.053 5.90899   8  2683.4
   4  -5  -1 857.122 23.8440   1   401.4
   4  -5  -1 863.793 23.9965   8  3270.5
   4  -5  -1 855.804 23.6368   4  1451.6
   4  -5  -1 834.424 23.4783   6  2020.3
   4  -5  -1 807.211 23.6675   8  2620.6
  -4  -5   1 833.979 23.3981   4  1244.2
  -4  -5   1 852.458 23.7815   8  2907.9
   4   5  -1 841.953 23.2621   3  1062.9
   4   5  -1 842.670 23.3887   4  1324.2
  -4   5   1 837.962 23.7273   8  2671.0
  -4   5   1 848.122 24.4409   2   527.4
   4   5  -1 819.886 23.9096   6  1838.7
  -4   5   1 884.077 23.5270   6  2108.4
  -4   5   1 818.583 23.7925   5  1720.9
   4   5  -1 844.058 23.5530   8  3508.6
   3  -5  -1 1376.53 37.5512   1   407.7
   3  -5  -1 1283.79 37.3434   8  2606.5
   3  -5  -1 1405.74 37.6947   5  1753.9
   3  -5  -1 1357.20 37.3184   4  1471.1
  -3  -5   1 1326.35 37.0867   4  1218.0
  -3  -5   1 1388.60 38.0592   5  1560.9
   3  -5  -1 1343.62 37.5026   3   847.9
   3  -5  -1 1312.39 37.2307   6  1974.8
   3  -5  -1 1387.83 37.6327   8  3254.5
  -3  -5   1 1376.53 37.4916   8  2943.9
  -3  -5   1 1333.44 37.0409   3  1103.6
   3   5  -1 1350.13 37.2656   8  3544.8
  -3   5   1 1329.05 37.2885   4  1419.0
   3   5  -1 1358.74 36.9977   1   349.1
  -3   5   1 1337.05 38.0447   2   499.8
   3   5  -1 1343.87 37.6366   6  1854.9
   3   5  -1 1358.92 37.0754   4  1307.4
  -3   5   1 1378.87 37.2702   6  2051.0
   3   5  -1 1340.85 37.0339   3   998.7
  -3   5   1 1379.08 37.4065   8  2655.1
  -3   5   1 1303.53 37.5945   5  1697.1
   2  -5  -1 59.1120 2.53288   8  3232.6
  -2  -5   1 68.1851 3.11872   5  1572.1
  -2  -5   1 60.9762 2.54235   8  2991.9
   2  -5  -1 53.6551 2.14430   7  2259.8
  -2  -5   1 60.0208 2.06872   3  1014.0
   2  -5  -1 63.4876 2.25785   4  1502.3
   2  -5  -1 63.6626 2.52559   1   417.0
   2  -5  -1 66.7909 2.31501   6  1926.2
  -2  -5   1 60.4356 1.95537   4  1156.9
   2  -5  -1 63.4426 2.47880   3   869.1
   2  -5  -1 57.8782 2.79518   5  1718.4
  -2   5   1 65.6750 2.39311   6  1988.9
   2   5  -1 63.9886 2.10077   1   345.4
  -2   5   1 62.6243 2.21268   4  1448.9
  -2   5   1 61.8445 2.30539   8  2633.4
   2   5  -1 58.9063 2.01541   3   926.0
   2   5  -1 63.8462 2.66051   6  1876.4
  -2   5   1 56.9538 2.65921   5  1672.2
   2   5  -1 61.7339 2.26002   8  3592.6
  -2   5   1 52.9841 3.04544   2   468.2
   2   5  -1 62.1016 1.94174   4  1273.6
  -1  -5   1 636.146 17.9637   1   394.2
   1  -5  -1 643.763 18.1128   3   898.4
   1  -5  -1 638.035 17.8674   7  2334.4
   1  -5  -1 641.563 18.0664   6  1880.9
  -1  -5   1 629.672 17.8678   3   932.4
   1  -5  -1 628.057 17.9065   4  1552.1
   1  -5  -1 673.674 18.5470   5  1686.4
  -1  -5   1 677.098 18.6463   5  1587.7
  -1  -5   1 624.432 18.2441   6  1868.2
  -1  -5   1 656.705 18.2229   8  3047.4
   1  -5  -1 643.735 18.1149   8  3200.4
  -1   5   1 655.073 17.9503   8  2601.5
   1   5  -1 654.417 18.2990   6  1904.5
   1   5  -1 630.521 17.8599   3   865.3
  -1   5   1 640.330 17.8876   4  1493.6
  -1   5   1 643.062 18.6922   2   433.4
   1   5  -1 655.618 17.8388   7  2467.3
  -1   5   1 628.297 18.1145   1   393.1
  -1   5   1 636.541 18.4662   5  1647.4
  -1   5   1 651.622 18.0779   6  1932.0
   1   5  -1 645.608 17.9939   8  3648.4
  -1   5   1 648.492 18.1336   8  3144.9
   1   5  -1 664.326 17.9779   1   340.2
  -1   5   1 638.315 18.0849   3   858.6
   1   5  -1 637.476 18.2794   8  2996.3
  -1   5   1 638.283 17.8580   7  2266.6
   0  -5   1 2.13753 0.64836   3   875.5
   0  -5  -1 2.65614 0.75842   6  1843.7
   0  -5   1 2.15175 0.86728   6  1901.8
   0  -5  -1 2.62840 0.73589   3   938.3
   0  -5   1 2.13110 1.01124   8  3103.0
   0  -5   1 2.55081 0.73270   1   377.7
   0  -5   1 0.68923 1.04573   5  1608.3
   0  -5   1 2.87382 0.41264   7  2492.0
   0  -5  -1 0.50748 0.73309   8  3150.1
   0  -5  -1 2.31242 0.60246   7  2406.1
   0  -5  -1 -0.8869 1.02904   5  1658.7
[truncated: 17,606,733 more chars]
